# Supplementary material for: Genomic Reconstruction of Carbohydrate Utilization Capacities in Microbial-Mat Derived Consortia
Source: Front Microbiol. 2017 Jul 13;8:1304. doi: 10.3389/fmicb.2017.01304 (PMC5507952; doi:10.3389/fmicb.2017.01304)
Supplement: Supplementary file 1 [file Table_1.XLSX]

## Sheet: Predicted GH
Table S1. Predicted glycosyl hydrolases (GHs) n UCC genomes.
		dbCAN prediction of GH domains		Prediction of GH cellular localization													Prediction of GH function / metabolic pathways
Genome	Gene locus tag	Family	E-value	SignalP	TatP	LipoP	SecretomeP	TMHMM1	PRED-TMBB2	pSORT	Sosui	UniProt homolog ID	UniProt E-value	UniProt homolog subcellular location	Secretion system used	Manual curation	RAST annotations	UniProt homolog annotations	Predicted substrate	Pathway in current metabolic reconstruction2	Manually curated annotation for catabolic GHs involved in the current metabolic reconstruction 3
HL-58	CD01DRAFT_0084	GH84	2.7e-83			CYT		0	N	Cytoplasmic	cytoplasm	Q2CEE3	1.1e-34			cytoplasm	Hyaluronidase	Protein O-GlcNAcase (OGA) (EC 3.2.1.169) (Beta-N-acetylglucosaminidase) (EC 3.2.1.52) (Beta-N-acetylhexosaminidase) (Beta-hexosaminidase) (N-acetyl-beta-D-glucosaminidase) (N-acetyl-beta-glucosaminidase)	-	-	-
HL-58	CD01DRAFT_0201	GH103	6.1e-116			CYT		0	N	CytoplasmicMembrane	cytoplasm	P41052	1.97e-23	Cell outer membrane; Lipid-anchor; Periplasmic side.		periplasm	Membrane-bound lytic murein transglycosylase B precursor (EC 3.2.1.-)	Membrane-bound lytic murein transglycosylase B (EC 4.2.2.n1) (35 kDa soluble lytic transglycosylase) (Murein hydrolase B) (Slt35)	beta-1,4-N-MurNAc/GlcNAc	[Peptidoglycan metabolism]	-
HL-58	CD01DRAFT_0214	GH13	1.9e-74			CYT	YES	0	N	Cytoplasmic	cytoplasm	Q9Z3R8	0			cytoplasm	Maltodextrin glucosidase (EC 3.2.1.20)	Probable alpha-glucosidase (EC 3.2.1.20)	sucrose, maltose, trehalose	Sucrose utilization; Maltose utilization; Trehalose utilization	Alpha-glucosidase
HL-58	CD01DRAFT_0707	GH23	1.3e-06	YES		SpI		0	N	Unknown	periplasm	D1ZHN6	2.2			periplasm	hypothetical protein	Cyanate hydratase (Cyanase) (EC 4.2.1.104) (Cyanate hydrolase) (Cyanate lyase)	-	-	-
HL-58	CD01DRAFT_1320	GH24	9.5e-36			CYT	YES	0	N	Unknown	extracellular	P11187	6.19e-20	Host cytoplasm {ECO:0000305}. Note=The endolysin is cytoplasmic, but can reach the periplasmic space with the help of the holins which disrupt the host cell membrane.		periplasm	Phage related lysozyme	Lysozyme (EC 3.2.1.17) (Endolysin) (Lysis protein) (Morphogenesis protein 2) (Muramidase)	beta-1,4-N-MurNAc/GlcNAc	[Peptidoglycan metabolism]	-
HL-58	CD01DRAFT_1496	GH103	4.3e-101			CYT		0	N	CytoplasmicMembrane	cytoplasm	P41052	9.55e-78	Cell outer membrane; Lipid-anchor; Periplasmic side.		periplasm	Membrane-bound lytic murein transglycosylase B precursor (EC 3.2.1.-)	Membrane-bound lytic murein transglycosylase B (EC 4.2.2.n1) (35 kDa soluble lytic transglycosylase) (Murein hydrolase B) (Slt35)	beta-1,4-N-MurNAc/GlcNAc	[Peptidoglycan metabolism]	-
HL-58	CD01DRAFT_1818	GH74	7.6e-09			CYT		0	N	Unknown	cytoplasm	Q8DI95	2.63e-12			cytoplasm	FIG002465: BNR repeat protein	Ycf48-like protein	-	-	-
HL-58	CD01DRAFT_1854	GH13	2.5e-26			CYT		0	N	Extracellular	cytoplasm	P76041	8.5e-137			cytoplasm	Sucrose phosphorylase (EC 2.4.1.7)	Putative sucrose phosphorylase (EC 2.4.1.7) (Sucrose glucosyltransferase)	sucrose	Sucrose utilization	Sucrose phosphorylase
HL-58	CD01DRAFT_2061	GH23	1.1e-24			CYT		0	N	Cytoplasmic	unknown	A1U3J1	0	Cell outer membrane; Peripheral membrane protein. Note=Attached to the inner leaflet of the outer membrane. {ECO:0000255|HAMAP-Rule:MF_02016}.		periplasm	Transglycosylase, Slt family	Membrane-bound lytic murein transglycosylase F (EC 4.2.2.n1) (Murein lyase F)	beta-1,4-N-MurNAc/GlcNAc	[Peptidoglycan metabolism]	-
HL-58	CD01DRAFT_2261	GH73	2.2e-24	YES		SpI		0	N	Unknown	cytoplasm	P27297	2.57e-35			periplasm	BAX protein	Protein bax	-	-	-
HL-58	CD01DRAFT_2303	GH73	5.3e-38			CYT	YES	0	N	Periplasmic	cytoplasm	Q9X9J3	1.19e-60	Periplasm {ECO:0000250}.		periplasm	Flagellar protein FlgJ [peptidoglycan hydrolase] (EC 3.2.1.-)	Peptidoglycan hydrolase FlgJ (EC 3.2.1.-) (Muramidase FlgJ)	beta-1,4-N-MurNAc/GlcNAc	[Peptidoglycan metabolism]	-
HL-58	CD01DRAFT_2509	GH94	0			CYT		7	N	CytoplasmicMembrane	inner membrane	P20471	0	Cell inner membrane; Multi-pass membrane protein.		inner membrane	Cyclic beta-1,2-glucan synthase (EC 2.4.1.-)	Protein NdvB	-	-	-
HL-58	CD01DRAFT_2544	GH77	3.5e-159			TMH		0	N	Cytoplasmic	cytoplasm	Q9LV91	7.83e-138	Plastid, chloroplast. Plastid, amyloplast {ECO:0000305}.		cytoplasm	4-alpha-glucanotransferase (amylomaltase) (EC 2.4.1.25)	4-alpha-glucanotransferase DPE1, chloroplastic/amyloplastic (EC 2.4.1.25) (Amylomaltase) (Disproportionating enzyme) (D-enzyme) (Protein DISPROPORTIONATING ENZYME 1)	alpha-1,4-glucosides	Maltose utilization	Amylomaltase
HL-58	CD01DRAFT_2545	GH57	3.4e-89			CYT		0	N	Cytoplasmic	cytoplasm	Q5SH28	0.06			cytoplasm	Amylopullulanase (EC 3.2.1.1) / (EC 3.2.1.41)	1,4-alpha-glucan branching enzyme TTHA1902 (EC 2.4.1.18) (1,4-alpha-D-glucan:1,4-alpha-D-glucan 6-glucosyl-transferase) (Alpha-(1->4)-glucan branching enzyme) (Branching enzyme) (BE)	alpha-1,4-glucosides, alpha-1,6-glucosides	Maltose utilization	1,4-alpha-glucan branching enzyme
HL-58	CD01DRAFT_2547	GH13	6.9e-35			CYT		0	N	Cytoplasmic	cytoplasm	A1U0K1	0			cytoplasm	alpha-1,4-glucosides (glycogen) branching enzyme, GH-13-type (EC 2.4.1.18)	1,4-alpha-glucan branching enzyme GlgB (EC 2.4.1.18) (1,4-alpha-D-glucan:1,4-alpha-D-glucan 6-glucosyl-transferase) (Alpha-(1->4)-glucan branching enzyme) (Glycogen branching enzyme) (BE)	alpha-1,4-glucosides	[Glycogen biosynthesis]	-
HL-58	CD01DRAFT_2646	GH23	1.2e-24	YES		SpII	YES	0	N	Unknown	extracellular	P0AEZ7	1.24e-78	Cell membrane {ECO:0000305}; Lipid-anchor {ECO:0000305}.		periplasm	Membrane-bound lytic murein transglycosylase D precursor (EC 3.2.1.-)	Membrane-bound lytic murein transglycosylase D (EC 4.2.2.n1) (Murein hydrolase D) (Regulatory protein DniR)	beta-1,4-N-MurNAc/GlcNAc	[Peptidoglycan metabolism]	-
HL-58	CD01DRAFT_2841	GH13	6.4e-33			CYT		0	N	Cytoplasmic	cytoplasm	Q3JCN0	0			cytoplasm	alpha-1,4-glucosides (glycogen) branching enzyme, GH-13-type (EC 2.4.1.18)	1,4-alpha-glucan branching enzyme GlgB (EC 2.4.1.18) (1,4-alpha-D-glucan:1,4-alpha-D-glucan 6-glucosyl-transferase) (Alpha-(1->4)-glucan branching enzyme) (Glycogen branching enzyme) (BE)	alpha-1,4-glucosides	[Glycogen biosynthesis]	-
HL-58	CD01DRAFT_2844	GH65	2e-135			CYT		0	N	Cytoplasmic	cytoplasm	P9WN15	0			cytoplasm	Trehalose-6-phosphate phosphatase (EC 3.1.3.12)	Uncharacterized glycosyl hydrolase Rv2006 (EC 3.2.1.-)	trehalose-6P	[Trehalose biosynthesis]	-
HL-58	CD01DRAFT_2850	GH57	1.9e-87			CYT		0	N	Cytoplasmic	cytoplasm	Q59006	0.000737			cytoplasm	Amylopullulanase (EC 3.2.1.1) / (EC 3.2.1.41)	Putative alpha-amylase (EC 3.2.1.1)	alpha-1,4-glucosides	[Trehalose biosynthesis]	-
HL-58	CD01DRAFT_2851	GH77	2.3e-153			CYT		0	N	Cytoplasmic	cytoplasm	O87172	1.63e-130	Cytoplasm {ECO:0000250}.		cytoplasm	4-alpha-glucanotransferase (amylomaltase) (EC 2.4.1.25)	4-alpha-glucanotransferase (EC 2.4.1.25) (Amylomaltase) (Disproportionating enzyme) (D-enzyme)	alpha-1,4-glucosides	[Trehalose biosynthesis]	-
HL-58	CD01DRAFT_2855	GH13	4.2e-16			CYT		0	N	Cytoplasmic	cytoplasm	Q44315	5.18e-122			cytoplasm	Malto-oligosyltrehalose synthase (EC 5.4.99.15)	Maltooligosyl trehalose synthase (EC 5.4.99.15) ((1,4)-alpha-D-glucan 1-alpha-D-glucosylmutase)	alpha-1,4-glucosides	[Trehalose biosynthesis]	-
HL-58	CD01DRAFT_2856	GH13	4.5e-44			CYT		0	N	Cytoplasmic	cytoplasm	Q44316	6.31e-178	Cytoplasm {ECO:0000250}.		cytoplasm	Malto-oligosyltrehalose trehalohydrolase (EC 3.2.1.141)	Malto-oligosyltrehalose trehalohydrolase (MTHase) (EC 3.2.1.141) (4-alpha-D-((1->4)-alpha-D-glucano)trehalose trehalohydrolase) (Maltooligosyl trehalose trehalohydrolase)	alpha-1,4-glucosides	[Trehalose biosynthesis]	-
HL-58	CD01DRAFT_2864	GH15	1e-12			CYT		0	N	CytoplasmicMembrane	unknown	B4TXW7	2.7	Periplasm {ECO:0000255|HAMAP-Rule:MF_01060}.		cytoplasm	Discoidin domain protein	Periplasmic trehalase (EC 3.2.1.28) (Alpha,alpha-trehalase) (Alpha,alpha-trehalose glucohydrolase)	trehalose	Trehalose utilization	Trehalase
HL-58	CD01DRAFT_2948	GH13	3.5e-78			CYT	YES	0	N	Cytoplasmic	periplasm	Q9Z3R8	0			cytoplasm	Maltodextrin glucosidase (EC 3.2.1.20)	Probable alpha-glucosidase (EC 3.2.1.20)	sucrose, maltose, trehalose	Maltose utilization	Alpha-glucosidase
HL-58	CD01DRAFT_2957	GH13	2.4e-57	YES		SpII	YES	0	N	Periplasmic	periplasm	P25718	0	Periplasm.		periplasm	Periplasmic alpha-amylase (EC 3.2.1.1)	Alpha-amylase (EC 3.2.1.1) (1,4-alpha-D-glucan glucanohydrolase)	alpha-1,4-glucosides	Maltose utilization	Alpha-amylase
HL-58	CD01DRAFT_2988	GH13	1.1e-29			SpII	YES	0	N	Cytoplasmic	outer membrane	P07206	0	Cell membrane {ECO:0000305}; Lipid-anchor {ECO:0000305}.	T2aSS	extracellular	putative pullulanase precursor	Pullulanase (EC 3.2.1.41) (Alpha-dextrin endo-1,6-alpha-glucosidase) (Pullulan 6-glucanohydrolase)	maltodextrin (alpha-1,6-glucosides)	Maltose/maltodextrin utilization	Pullulanase
HL-58	CD01DRAFT_3251	GH73	6.1e-25			SpI		1	N	Unknown	outer membrane	P27297	4.66e-27			inner membrane	Putative Bax protein	Protein bax	-	-	-
HL-58	CD01DRAFT_3487	GH23	7.3e-28	YES		SpI	YES	1	N	Periplasmic	unknown	O31608	3.87e-39			periplasm	lytic transglycosylase	Putative murein lytic transglycosylase YjbJ (EC 4.-.-.-)	beta-1,4-N-MurNAc/GlcNAc	[Peptidoglycan metabolism]	-
HL-48	CY41DRAFT_0092	GH13	1.1e-16			CYT		0	N	Extracellular	cytoplasm	P76041	8.62e-151			cytoplasm	Putative sucrose phosphorylase (EC 2.4.1.7)	Putative sucrose phosphorylase (EC 2.4.1.7) (Sucrose glucosyltransferase)	sucrose	Sucrose utilization	Sucrose phosphorylase
HL-48	CY41DRAFT_0290	GH23	4.3e-31	YES		SpI		0	N	Periplasmic	periplasm	P39434	8.07e-87	Periplasm {ECO:0000305}.		periplasm	Soluble lytic murein transglycosylase precursor (EC 3.2.1.-)	Soluble lytic murein transglycosylase (EC 4.2.2.n1) (Peptidoglycan lytic exotransglycosylase) (Slt70)	beta-1,4-N-MurNAc/GlcNAc	[Peptidoglycan metabolism]	-
HL-48	CY41DRAFT_0504	GH23	6.8e-20	YES		SpI		0	N	Unknown	unknown	O31608	2.89e-11			periplasm	FIG016425: Soluble lytic murein transglycosylase and related regulatory proteins (some contain LysM/invasin domains)	Putative murein lytic transglycosylase YjbJ (EC 4.-.-.-)	beta-1,4-N-MurNAc/GlcNAc	[Peptidoglycan metabolism]	-
HL-48	CY41DRAFT_0765	GH23	1.7e-23	YES		SpI	YES	0	N	Unknown	outer membrane	P0AEZ7	1.88e-58	Cell membrane {ECO:0000305}; Lipid-anchor {ECO:0000305}.		periplasm	Membrane-bound lytic murein transglycosylase D precursor (EC 3.2.1.-)	Membrane-bound lytic murein transglycosylase D (EC 4.2.2.n1) (Murein hydrolase D) (Regulatory protein DniR)	beta-1,4-N-MurNAc/GlcNAc	[Peptidoglycan metabolism]	-
HL-48	CY41DRAFT_0857	GH3	1.3e-51			CYT		0	N	Cytoplasmic	cytoplasm	Q9HZK0	9.87e-105	Cytoplasm {ECO:0000255|HAMAP-Rule:MF_00364}.		cytoplasm	Beta N-acetyl-glucosaminidase (EC 3.2.1.52)	Beta-hexosaminidase (EC 3.2.1.52) (Beta-N-acetylhexosaminidase) (N-acetyl-beta-glucosaminidase)	beta-1,4-N-acetylglucosamine	-	Beta-hexosaminidase
HL-48	CY41DRAFT_0959	GH103	4.4e-98	YES		SpI		0	N	CytoplasmicMembrane	periplasm	P41052	6.55e-67	Cell outer membrane; Lipid-anchor; Periplasmic side.		periplasm	Membrane-bound lytic murein transglycosylase B precursor (EC 3.2.1.-)	Membrane-bound lytic murein transglycosylase B (EC 4.2.2.n1) (35 kDa soluble lytic transglycosylase) (Murein hydrolase B) (Slt35)	beta-1,4-N-MurNAc/GlcNAc	[Peptidoglycan metabolism]	-
HL-48	CY41DRAFT_1081	GH13	6.4e-77			CYT	YES	0	N	Cytoplasmic	extracellular	Q9Z3R8	0			cytoplasm	Maltodextrin glucosidase (EC 3.2.1.20)	Probable alpha-glucosidase (EC 3.2.1.20)	sucrose, maltose, trehalose	Sucrose utilization; Maltose utilization; Trehalose utilization	Alpha-glucosidase
HL-48	CY41DRAFT_1269	GH23	3e-24			SpII		0	N	Unknown		Q0A9T8	5.89e-174	Cell outer membrane; Peripheral membrane protein. Note=Attached to the inner leaflet of the outer membrane. {ECO:0000255|HAMAP-Rule:MF_02016}.		periplasm	Transglycosylase, Slt family	Membrane-bound lytic murein transglycosylase F 2 (EC 4.2.2.n1) (Murein lyase F 2)	beta-1,4-N-MurNAc/GlcNAc	[Peptidoglycan metabolism]	-
HL-48	CY41DRAFT_1818	GH23	5.4e-23			SpI		1	N	Cytoplasmic	unknown	Q1QZB1	0	Cell outer membrane; Peripheral membrane protein. Note=Attached to the inner leaflet of the outer membrane. {ECO:0000255|HAMAP-Rule:MF_02016}.		inner membrane	Transglycosylase, Slt family	Membrane-bound lytic murein transglycosylase F (EC 4.2.2.n1) (Murein lyase F)	beta-1,4-N-MurNAc/GlcNAc	[Peptidoglycan metabolism]	-
HL-48	CY41DRAFT_2576	GH73	9.3e-38			CYT	YES	0	N	Periplasmic	cytoplasm	P75942	8.74e-65	Periplasm {ECO:0000250}.		periplasm	Flagellar protein FlgJ [peptidoglycan hydrolase] (EC 3.2.1.-)	Peptidoglycan hydrolase FlgJ (EC 3.2.1.-) (Muramidase FlgJ)	beta-1,4-N-MurNAc/GlcNAc	[Peptidoglycan metabolism]	-
HL-48	CY41DRAFT_3273	GH94	0			CYT		4	N	CytoplasmicMembrane	cytoplasm	P20471	0	Cell inner membrane; Multi-pass membrane protein.		inner membrane	Cyclic beta-1,2-glucan synthase (EC 2.4.1.-)	Protein NdvB	-	-	-
HL-48	CY41DRAFT_3444	GH103	2.5e-115	YES		SpI		1	N	CytoplasmicMembrane	cytoplasm	P41052	5.08e-28	Cell outer membrane; Lipid-anchor; Periplasmic side.		periplasm	Membrane-bound lytic murein transglycosylase B precursor (EC 3.2.1.-)	Membrane-bound lytic murein transglycosylase B (EC 4.2.2.n1) (35 kDa soluble lytic transglycosylase) (Murein hydrolase B) (Slt35)	beta-1,4-N-MurNAc/GlcNAc	[Peptidoglycan metabolism]	-
HL-46	EI34DRAFT_0414	GH23	8e-23		YES	SpI		1	N	Periplasmic	periplasm	P39434	4.26e-11	Periplasm {ECO:0000305}.		periplasm	Soluble lytic murein transglycosylase precursor (EC 3.2.1.-)	Soluble lytic murein transglycosylase (EC 4.2.2.n1) (Peptidoglycan lytic exotransglycosylase) (Slt70)	beta-1,4-N-MurNAc/GlcNAc	[Peptidoglycan metabolism]	-
HL-46	EI34DRAFT_0546	GH3	8.6e-66	YES	YES	SpII		0	Y	Periplasmic	periplasm	Q23892	2.59e-59	Lysosome {ECO:0000269|PubMed:3082890}.		periplasm	Periplasmic beta-glucosidase (EC 3.2.1.21)	Lysosomal beta glucosidase (EC 3.2.1.21)	beta-glucosides	Beta-glucosides utilization	Beta glucosidase
HL-46	EI34DRAFT_0549	GH16	1.5e-47	YES		SpII		0	N	Extracellular	periplasm	P23903	7.66e-45	Secreted {ECO:0000250}.		periplasm	Beta-glucanase precursor (EC 3.2.1.73)	Glucan endo-1,3-beta-glucosidase A1 (EC 3.2.1.39) ((1->3)-beta-glucan endohydrolase) ((1->3)-beta-glucanase A1)	beta-1,4-glucosides	Beta-glucosides utilization	Glucan endo-1,3-beta-glucosidase A1
HL-46	EI34DRAFT_0811	GH36	4.4e-167			CYT		0	N	CytoplasmicMembrane	cytoplasm	P16551	2.05e-106			cytoplasm	Alpha-galactosidase (EC 3.2.1.22)	Alpha-galactosidase (EC 3.2.1.22) (Melibiase)	alpha-1,6-galactosides	Galactosides utilization	Alpha-galactosidase
HL-46	EI34DRAFT_0812	GH42	1.4e-144			CYT		0	N	Cytoplasmic	cytoplasm	O69315	0			cytoplasm	Beta-galactosidase (EC 3.2.1.23)	Beta-galactosidase (Beta-gal) (EC 3.2.1.23) (Lactase)	beta-1,4-galactosides	Galactosides utilization	Beta-galactosidase
HL-46	EI34DRAFT_1606	GH102	6.9e-41			SpII		0	N	Unknown	periplasm	P57531	2.92e-26	Note=In closely related bacteria this protein is attached to the outer membrane by a lipid anchor. This is apparently not the case here.		periplasm	Membrane-bound lytic murein transglycosylase A precursor (EC 3.2.1.-)	Membrane-bound lytic murein transglycosylase A homolog (EC 4.2.2.n1) (Murein hydrolase A)	beta-1,4-N-MurNAc/GlcNAc	[Peptidoglycan metabolism]	-
HL-46	EI34DRAFT_1720	GH25	2.9e-10		YES	SpI		1	N	CytoplasmicMembrane	inner membrane	P26836	0.32			inner membrane	LYSOZYME M1 (EC 3.2.1.17)	Probable autolytic lysozyme (EC 3.2.1.17) (1,4-beta-N-acetylmuramidase) (Autolysin)	beta-1,4-N-MurNAc/GlcNAc	[Peptidoglycan metabolism]	-
HL-46	EI34DRAFT_2020	GH23	4e-29	YES		SpI		0	N	Unknown	periplasm	O31976	3.7e-30			periplasm	Membrane-bound lytic murein transglycosylase D precursor (EC 3.2.1.-)	SPBc2 prophage-derived uncharacterized transglycosylase YomI (EC 4.2.2.-)	-	-	-
HL-46	EI34DRAFT_2224	GH3	6.8e-42			CYT		0	N	Cytoplasmic	cytoplasm	Q2KXM7	6.83e-47	Cytoplasm {ECO:0000255|HAMAP-Rule:MF_00364}.		cytoplasm	Beta N-acetyl-glucosaminidase (EC 3.2.1.52)	Beta-hexosaminidase (EC 3.2.1.52) (Beta-N-acetylhexosaminidase) (N-acetyl-beta-glucosaminidase)	beta-1,4-N-acetylglucosamine	-	Beta-hexosaminidase
HL-46	EI34DRAFT_2236	GH24	6.7e-40			CYT		0	N	Unknown	unknown	Q37896	1.43e-21	Host cytoplasm {ECO:0000250|UniProtKB:P11187}. Note=The endolysin is cytoplasmic, but can reach the periplasmic space with the help of the holins which disrupt the host cell membrane. {ECO:0000250|UniProtKB:P11187}.		cytoplasm	Phage-related lysozyme (muraminidase)	Lysozyme (EC 3.2.1.17) (Endolysin) (Lysis protein) (Morphogenesis protein 2) (Muramidase)	beta-1,4-N-MurNAc/GlcNAc	[Peptidoglycan metabolism]	-
HL-46	EI34DRAFT_2729	GH103	4.5e-89	YES		SpI		0	N	CytoplasmicMembrane	periplasm	P41052	2.11e-28	Cell outer membrane; Lipid-anchor; Periplasmic side.		periplasm	Membrane-bound lytic murein transglycosylase B precursor (EC 3.2.1.-)	Membrane-bound lytic murein transglycosylase B (EC 4.2.2.n1) (35 kDa soluble lytic transglycosylase) (Murein hydrolase B) (Slt35)	beta-1,4-N-MurNAc/GlcNAc	[Peptidoglycan metabolism]	-
HL-46	EI34DRAFT_2860	GH23	3.2e-24	YES		SpI		0	N	Periplasmic	periplasm	P44888	1.46e-11	Periplasm {ECO:0000305}.		periplasm	Soluble lytic murein transglycosylase and related regulatory proteins (some contain LysM/invasin domains)	Putative soluble lytic murein transglycosylase (EC 4.2.2.n1) (Peptidoglycan lytic exotransglycosylase)	beta-1,4-N-MurNAc/GlcNAc	[Peptidoglycan metabolism]	-
HL-46	EI34DRAFT_2865	GH15	1.4e-68			CYT		0	N	Cytoplasmic	cytoplasm	A0R0W9	3.96e-61			cytoplasm	Glucoamylase (EC 3.2.1.3)	Trehalase (EC 3.2.1.28) (Alpha,alpha-trehalase) (Alpha,alpha-trehalose glucohydrolase)	trehalose	[Trehalose biosynthesis]	Trehalase
HL-46	EI34DRAFT_3032	GH23	1.7e-21	YES		SpI		0	N	Unknown	extracellular	O31608	7.57e-21			periplasm	hypothetical protein	Putative murein lytic transglycosylase YjbJ (EC 4.-.-.-)	beta-1,4-N-MurNAc/GlcNAc	[Peptidoglycan metabolism]	-
HL-53	Ga0003345_0132	GH73	1.7e-35			CYT		0	N	Periplasmic	cytoplasm	Q9X9J3	1.83e-72	Periplasm {ECO:0000250}.		periplasm	Flagellar protein FlgJ [peptidoglycan hydrolase] (EC 3.2.1.-)	Peptidoglycan hydrolase FlgJ (EC 3.2.1.-) (Muramidase FlgJ)	beta-1,4-N-MurNAc/GlcNAc	[Peptidoglycan metabolism]	-
HL-53	Ga0003345_0167	GH23	1.5e-21			SpII		0	N	Unknown	unknown	Q5QWY4	0	Cell outer membrane; Peripheral membrane protein. Note=Attached to the inner leaflet of the outer membrane. {ECO:0000255|HAMAP-Rule:MF_02016}.		periplasm	Transglycosylase, Slt family	Membrane-bound lytic murein transglycosylase F (EC 4.2.2.n1) (Murein lyase F)	beta-1,4-N-MurNAc/GlcNAc	[Peptidoglycan metabolism]	-
HL-53	Ga0003345_0284	GH16	2.5e-59	YES		SpII	YES	0	N	Extracellular	outer membrane	P23903	5.47e-49	Secreted {ECO:0000250}.	T2aSS	extracellular	Beta-glucanase precursor (EC 3.2.1.73)	Glucan endo-1,3-beta-glucosidase A1 (EC 3.2.1.39) ((1->3)-beta-glucan endohydrolase) ((1->3)-beta-glucanase A1)	glucans (beta-1,3-glucosides)	Beta-glucosides utilization	Glucan endo-1,3-beta-glucosidase
HL-53	Ga0003345_0287	GH3	2e-70	YES		SpII		0	N	Periplasmic	periplasm	Q23892	6.44e-75	Lysosome {ECO:0000269|PubMed:3082890}.		periplasm	Periplasmic beta-glucosidase (EC 3.2.1.21)	Lysosomal beta glucosidase (EC 3.2.1.21)	beta-1,4-glucosides	Beta-glucosides utilization	Beta glucosidase
HL-53	Ga0003345_0289	GH1	3.1e-155			SpI		0	N	Cytoplasmic	cytoplasm	P12614	2.42e-127			cytoplasm	Beta-glucosidase (EC 3.2.1.21)	Beta-glucosidase (EC 3.2.1.21) (Amygdalase) (Beta-D-glucoside glucohydrolase) (Cellobiase) (Gentiobiase)	beta-1,4-glucosides	Beta-glucosides utilization	Beta-glucosidase
HL-53	Ga0003345_0729	GH23	4.1e-29			CYT		1	N	Periplasmic	periplasm	P39434	1.18e-67	Periplasm {ECO:0000305}.		periplasm	Soluble lytic murein transglycosylase precursor (EC 3.2.1.-)	Soluble lytic murein transglycosylase (EC 4.2.2.n1) (Peptidoglycan lytic exotransglycosylase) (Slt70)	beta-1,4-N-MurNAc/GlcNAc	[Peptidoglycan metabolism]	-
HL-53	Ga0003345_1554	GH103	2.7e-123	YES		SpI		0	N	CytoplasmicMembrane	periplasm	P41052	1.75e-23	Cell outer membrane; Lipid-anchor; Periplasmic side.		periplasm	Membrane-bound lytic murein transglycosylase B (EC 3.2.1.-)	Membrane-bound lytic murein transglycosylase B (EC 4.2.2.n1) (35 kDa soluble lytic transglycosylase) (Murein hydrolase B) (Slt35)	beta-1,4-N-MurNAc/GlcNAc	[Peptidoglycan metabolism]	-
HL-53	Ga0003345_1618	GH23	3e-09	YES		SpII		0	N	Unknown	outer membrane	Q9SXC4	0.47	Golgi apparatus membrane {ECO:0000305|PubMed:20335400}; Single-pass type II membrane protein {ECO:0000305|PubMed:20335400}.		periplasm	hypothetical protein	Probable beta-1,4-xylosyltransferase IRX9H (EC 2.4.2.-) (Protein IRREGULAR XYLEM 9 homolog) (Xylan xylosyltransferase IRX9H)	-	-	-
HL-53	Ga0003345_1648	GH23	1.1e-24			SpII		0	N	Unknown	outer membrane	P0AEZ7	8.15e-87	Cell membrane {ECO:0000305}; Lipid-anchor {ECO:0000305}.		periplasm	Membrane-bound lytic murein transglycosylase D precursor (EC 3.2.1.-)	Membrane-bound lytic murein transglycosylase D (EC 4.2.2.n1) (Murein hydrolase D) (Regulatory protein DniR)	beta-1,4-N-MurNAc/GlcNAc	[Peptidoglycan metabolism]	-
HL-53	Ga0003345_1728	GH103	1.9e-100	YES		SpI		0	N	CytoplasmicMembrane	periplasm	P41052	6.56e-73	Cell outer membrane; Lipid-anchor; Periplasmic side.		periplasm	Membrane-bound lytic murein transglycosylase B precursor (EC 3.2.1.-)	Membrane-bound lytic murein transglycosylase B (EC 4.2.2.n1) (35 kDa soluble lytic transglycosylase) (Murein hydrolase B) (Slt35)	beta-1,4-N-MurNAc/GlcNAc	[Peptidoglycan metabolism]	-
HL-53	Ga0003345_1779	GH3	3.8e-46			CYT		0	N	Cytoplasmic	cytoplasm	Q5QUZ5	5.65e-116	Cytoplasm {ECO:0000255|HAMAP-Rule:MF_00364}.		cytoplasm	Beta N-acetyl-glucosaminidase (EC 3.2.1.52)	Beta-hexosaminidase (EC 3.2.1.52) (Beta-N-acetylhexosaminidase) (N-acetyl-beta-glucosaminidase)	beta-1,4-N-acetylglucosamine	-	Beta-hexosaminidase
HL-53	Ga0003345_1892	GH74	8.5e-09	YES		SpI		0	N	Unknown	cytoplasm	A5GQF5	4.24e-05			periplasm	FIG002465: BNR repeat protein	Ycf48-like protein	-	-	-
HL-53	Ga0003345_1959	GH73	1e-20			SpI		1	N	CytoplasmicMembrane	outer membrane	P27297	1.31e-28			inner membrane	Putative Bax protein	Protein bax	-	-	-
HL-53	Ga0003345_2495	GH23	8.2e-16	YES		SpI		0	N	Unknown	outer membrane	E3VWI4	0.17			periplasm	Soluble lytic murein transglycosylase and related regulatory proteins (some contain LysM/invasin domains)	1-deoxypentalenic acid 11-beta-hydroxylase (EC 1.14.11.35) (Pentalenolactone biosynthesis protein H)	beta-1,4-N-MurNAc/GlcNAc	[Peptidoglycan metabolism]	-
HL-91	Ga0058931_0067	GH63	3.3e-37			CYT	YES	0	N	Unknown	cytoplasm	Q84M89	4.1			cytoplasm	FIG00741850: hypothetical protein	Alpha-glucosidase 2 (Glucosidase 2) (EC 3.2.1.-)	alpha-glucosides	Alpha-glucosides utilization	Alpha-glucosidase
HL-91	Ga0058931_0353	GH23	1.5e-27	YES		SpI		0	N	Unknown	periplasm	O31608	9.39e-26			periplasm	Membrane-bound lytic murein transglycosylase D precursor (EC 3.2.1.-)	Putative murein lytic transglycosylase YjbJ (EC 4.-.-.-)	beta-1,4-N-MurNAc/GlcNAc	[Peptidoglycan metabolism]	-
HL-91	Ga0058931_0443	GH23	2.2e-22	YES		SpI		0	N	Periplasmic	unknown	P0AGC3	5.96e-16	Periplasm. Note=Tightly associated with the murein sacculus.		periplasm	Soluble lytic murein transglycosylase precursor (EC 3.2.1.-)	Soluble lytic murein transglycosylase (EC 4.2.2.n1) (Exomuramidase) (Peptidoglycan lytic exotransglycosylase) (Slt70)	beta-1,4-N-MurNAc/GlcNAc	[Peptidoglycan metabolism]	-
HL-91	Ga0058931_0581	GH23	1.5e-19			SpI		0	N	Unknown	periplasm	O31608	1.62e-25			periplasm	Membrane-bound lytic murein transglycosylase D precursor (EC 3.2.1.-)	Putative murein lytic transglycosylase YjbJ (EC 4.-.-.-)	beta-1,4-N-MurNAc/GlcNAc	[Peptidoglycan metabolism]	-
HL-91	Ga0058931_0586	GH23	1.5e-21	YES		SpI		0	N	Periplasmic	outer membrane	O31608	1.3e-26			periplasm	Membrane-bound lytic murein transglycosylase D precursor (EC 3.2.1.-)	Putative murein lytic transglycosylase YjbJ (EC 4.-.-.-)	beta-1,4-N-MurNAc/GlcNAc	[Peptidoglycan metabolism]	-
HL-91	Ga0058931_0676	GH23	1.1e-26	YES		SpI		0	N	Periplasmic	unknown	O31608	6.97e-26			periplasm	Membrane-bound lytic murein transglycosylase D precursor (EC 3.2.1.-)	Putative murein lytic transglycosylase YjbJ (EC 4.-.-.-)	beta-1,4-N-MurNAc/GlcNAc	[Peptidoglycan metabolism]	-
HL-91	Ga0058931_0681	GH23	3.2e-17			CYT		0	N	Unknown	cytoplasm	O31608	5.58e-19		unknown	cytoplasm	Membrane-bound lytic murein transglycosylase D precursor (EC 3.2.1.-)	Putative murein lytic transglycosylase YjbJ (EC 4.-.-.-)	beta-1,4-N-MurNAc/GlcNAc	[Peptidoglycan metabolism]	-
HL-91	Ga0058931_0774	GH31	1.5e-109			CYT		0	N	CytoplasmicMembrane	cytoplasm	Q9F234	6.64e-72			cytoplasm	Alpha-glucosidase (EC 3.2.1.20)	Alpha-glucosidase 2 (EC 3.2.1.20) (Alpha-glucosidase II)	alpha-1,4-glucosides	Glucuronate utilization	Alpha-glucosidase
HL-91	Ga0058931_1147	GH108	1.3e-27			CYT		0	N	Cytoplasmic	unknown	B3PK30	2.2			cytoplasm	SECRETION ACTIVATOR PROTEIN	DNA-directed RNA polymerase subunit beta (RNAP subunit beta) (EC 2.7.7.6) (RNA polymerase subunit beta) (Transcriptase subunit beta)	-	-	-
HL-91	Ga0058931_1601	GH23	3.8e-11			SpII		0	N	Cytoplasmic	periplasm	O31976	0.000785			periplasm	transglycosylase SLT domain protein	SPBc2 prophage-derived uncharacterized transglycosylase YomI (EC 4.2.2.-)	-	-	-
HL-91	Ga0058931_1756	GH103	1.7e-100	YES	YES	SpII		1	N	CytoplasmicMembrane	periplasm	P41052	4.12e-30	Cell outer membrane; Lipid-anchor; Periplasmic side.		periplasm	Membrane-bound lytic murein transglycosylase B precursor (EC 3.2.1.-)	Membrane-bound lytic murein transglycosylase B (EC 4.2.2.n1) (35 kDa soluble lytic transglycosylase) (Murein hydrolase B) (Slt35)	beta-1,4-N-MurNAc/GlcNAc	[Peptidoglycan metabolism]	-
HL-91	Ga0058931_1757	GH103	1.4e-95	YES		SpII		0	N	CytoplasmicMembrane	periplasm	P41052	4.5e-26	Cell outer membrane; Lipid-anchor; Periplasmic side.		periplasm	Membrane-bound lytic murein transglycosylase B precursor (EC 3.2.1.-)	Membrane-bound lytic murein transglycosylase B (EC 4.2.2.n1) (35 kDa soluble lytic transglycosylase) (Murein hydrolase B) (Slt35)	beta-1,4-N-MurNAc/GlcNAc	[Peptidoglycan metabolism]	-
HL-91	Ga0058931_1862	GH23	1.2e-16	YES	YES	SpI	YES	1	N	Unknown	periplasm	A6TXB3	1.2	Cytoplasm {ECO:0000255|HAMAP-Rule:MF_00011}.		periplasm	Soluble lytic murein transglycosylase and related regulatory proteins (some contain LysM/invasin domains)	Adenylosuccinate synthetase (AMPSase) (AdSS) (EC 6.3.4.4) (IMP--aspartate ligase)	beta-1,4-N-MurNAc/GlcNAc	[Peptidoglycan metabolism]	-
HL-91	Ga0058931_1939	GH23	8.7e-28	YES		SpI	YES	0	N	Periplasmic	periplasm	O31608	2.13e-28			periplasm	Membrane-bound lytic murein transglycosylase D precursor (EC 3.2.1.-)	Putative murein lytic transglycosylase YjbJ (EC 4.-.-.-)	beta-1,4-N-MurNAc/GlcNAc	[Peptidoglycan metabolism]	-
HL-91	Ga0058931_2087	GH3	2.7e-41			CYT		0	N	Cytoplasmic	periplasm	Q0A911	1.78e-43	Cytoplasm {ECO:0000255|HAMAP-Rule:MF_00364}.		cytoplasm	Beta N-acetyl-glucosaminidase (EC 3.2.1.52)	Beta-hexosaminidase (EC 3.2.1.52) (Beta-N-acetylhexosaminidase) (N-acetyl-beta-glucosaminidase)	beta-1,4-N-acetylglucosamine	N-acetylglucosamine utilization	Beta-hexosaminidase
HL-91	Ga0058931_2148	GH23	4.1e-17	YES		SpI	YES	0	N	Unknown	periplasm	Q98HV7	1.7			periplasm	Soluble lytic murein transglycosylase and related regulatory proteins (some contain LysM/invasin domains)	50S ribosomal protein L25 (General stress protein CTC)	beta-1,4-N-MurNAc/GlcNAc	[Peptidoglycan metabolism]	-
HL-91	Ga0058931_2292	GH13	2.4e-70			CYT		0	N	Cytoplasmic	cytoplasm	Q9Z3R8	0			cytoplasm	Alpha-glucosidase AglA	Probable alpha-glucosidase (EC 3.2.1.20)	sucrose, maltose, trehalose	Sucrose utilization; Maltose utilization; Trehalose utilization	Alpha-glucosidase
HL-91	Ga0058931_2297	GH1	1.7e-129			CYT		0	N	Cytoplasmic	cytoplasm	Q08638	3.41e-108			cytoplasm	Beta-glucosidase (EC 3.2.1.21)	Beta-glucosidase A (EC 3.2.1.21) (Beta-D-glucoside glucohydrolase) (Cellobiase) (Gentiobiase)	beta-1,4-glucosides	Beta-glucosides utilization	Beta glucosidase
HL-91	Ga0058931_2641	GH8	3.8e-68	YES	YES	SpI		0	N	Unknown	outer membrane	P27032	3.19e-47		T5SS	extracellular	Endoglucanase precursor (EC 3.2.1.4)	Minor endoglucanase Y (EC 3.2.1.4) (Cellulase Y) (Endo-1,4-beta-glucanase Y) (EGY)	glucans (beta-1,4-glucosides)	-	Cellulase
HL-91	Ga0058931_2863	GH109	1.2e-12			CYT		0	N	Periplasmic	unknown	Q07982	2.14e-09	Periplasm.		cytoplasm	hypothetical oxidoreductase related to N-acetylglucosamine utilization	Glucose--fructose oxidoreductase (GFOR) (EC 1.1.99.28)	beta-1,4-N-acetylglucosamine	N-acetylmuramic acid utilization; N-acetylglucosamine utilization	Predicted peptidoglycan hydrolase
HL-91	Ga0058931_3015	GH23	8.3e-10			SpII		0	N	Unknown	periplasm	B0BTD3	1.1			periplasm	putative lipoprotein	Ketol-acid reductoisomerase (EC 1.1.1.86) (Acetohydroxy-acid isomeroreductase) (Alpha-keto-beta-hydroxylacyl reductoisomerase)	-	-	-
HL-91	Ga0058931_3045	GH103	5.3e-81	YES		SpI		0	N	CytoplasmicMembrane	periplasm	P41052	1.48e-14	Cell outer membrane; Lipid-anchor; Periplasmic side.		periplasm	Membrane-bound lytic murein transglycosylase B precursor (EC 3.2.1.-)	Membrane-bound lytic murein transglycosylase B (EC 4.2.2.n1) (35 kDa soluble lytic transglycosylase) (Murein hydrolase B) (Slt35)	beta-1,4-N-MurNAc/GlcNAc	[Peptidoglycan metabolism]	-
HL-109	Ga0071312_0213	GH109	6.7e-12			CYT		0	N	Unknown	cytoplasm	Q6M0B9	1.81e-32			cytoplasm	Oxidoreductase, Gfo/Idh/MocA family	UDP-N-acetylglucosamine 3-dehydrogenase (EC 1.1.1.374) (UDP-GlcNAc oxidoreductase) (UDP-N-acetyl-alpha-D-glucosamine:NAD+ 3-oxidoreductase)	-	-	-
HL-109	Ga0071312_0415	GH65	4.3e-138			CYT		0	N	Cytoplasmic	cytoplasm	P9WN15	0			cytoplasm	Trehalose-6-phosphate phosphatase (EC 3.1.3.12)	Uncharacterized glycosyl hydrolase Rv2006 (EC 3.2.1.-)	trehalose-6P	[Trehalose biosynthesis]	Trehalose-6-phosphate phosphatase
HL-109	Ga0071312_0825	GH15	1.5e-74			CYT		0	N	Cytoplasmic	cytoplasm	P71741	2.69e-72			cytoplasm	Glucoamylase (EC 3.2.1.3)	Trehalase (EC 3.2.1.28) (Alpha,alpha-trehalase) (Alpha,alpha-trehalose glucohydrolase)	trehalose	Trehalose utilization	Trehalase
HL-109	Ga0071312_1175	GH13	1.8e-74			CYT		0	N	Cytoplasmic	cytoplasm	Q9Z3R8	1.43e-47			cytoplasm	Maltodextrin glucosidase (EC 3.2.1.20)	Probable alpha-glucosidase (EC 3.2.1.20)	sucrose, maltose, trehalose	Sucrose utilization; Maltose utilization; Trehalose utilization	Alpha-glucosidase
HL-109	Ga0071312_1291	GH103	9.7e-108		YES	SpI		1	N	CytoplasmicMembrane	periplasm	P41052	1.32e-19	Cell outer membrane; Lipid-anchor; Periplasmic side.		inner membrane	Membrane-bound lytic murein transglycosylase B precursor (EC 3.2.1.-)	Membrane-bound lytic murein transglycosylase B (EC 4.2.2.n1) (35 kDa soluble lytic transglycosylase) (Murein hydrolase B) (Slt35)	beta-1,4-N-MurNAc/GlcNAc	[Peptidoglycan metabolism]	-
HL-109	Ga0071312_1432	GH102	5.6e-42			CYT		0	N	OuterMembrane	cytoplasm	Q9KPQ4	3.83e-24	Cell outer membrane {ECO:0000250}; Lipid-anchor {ECO:0000255|PROSITE-ProRule:PRU00303}.		cytoplasm	Membrane-bound lytic murein transglycosylase A precursor (EC 3.2.1.-)	Membrane-bound lytic murein transglycosylase A (EC 4.2.2.n1) (Murein hydrolase A)	beta-1,4-N-MurNAc/GlcNAc	[Peptidoglycan metabolism]	-
HL-109	Ga0071312_1536	GH113	3.5e-11		YES	CYT		0	N	Unknown	periplasm	Q9K3D6	0.35	Cytoplasm {ECO:0000250}.		cytoplasm	Gene Transfer Agent host specificity protein	Bifunctional protein ArgHA [Includes: Argininosuccinate lyase (ASAL) (Arginosuccinase) (EC 4.3.2.1); Amino-acid acetyltransferase (EC 2.3.1.1) (N-acetylglutamate synthase) (AGS) (NAGS)]	-	-	-
HL-109	Ga0071312_1565	GH25	6.1e-52			SpI		0	N	Cytoplasmic	cytoplasm	Q8X7H0	1.06e-28			cytoplasm	Phage lysin, glycosyl hydrolase, family 25	Uncharacterized protein YegX	-	-	-
HL-109	Ga0071312_1932	GH3	7.8e-42			CYT		0	N	Cytoplasmic	cytoplasm	Q0A911	4.1e-44	Cytoplasm {ECO:0000255|HAMAP-Rule:MF_00364}.		cytoplasm	Beta N-acetyl-glucosaminidase (EC 3.2.1.52)	Beta-hexosaminidase (EC 3.2.1.52) (Beta-N-acetylhexosaminidase) (N-acetyl-beta-glucosaminidase)	beta-1,4-N-acetylglucosamine	-	Beta-hexosaminidase
HL-109	Ga0071312_2021	GH23	1.2e-18	YES		SpI		0	N	Cytoplasmic	periplasm	Q55287	0.002			cytoplasm	Soluble lytic murein transglycosylase and related regulatory proteins (some contain LysM/invasin domains)	Protein IpgF	beta-1,4-N-MurNAc/GlcNAc	[Peptidoglycan metabolism]	-
HL-109	Ga0071312_2410	GH23	1.6e-32			CYT		0	N	Unknown	cytoplasm	P0AGC3	1.32e-21	Periplasm. Note=Tightly associated with the murein sacculus.		periplasm	Soluble lytic murein transglycosylase precursor (EC 3.2.1.-)	Soluble lytic murein transglycosylase (EC 4.2.2.n1) (Exomuramidase) (Peptidoglycan lytic exotransglycosylase) (Slt70)	beta-1,4-N-MurNAc/GlcNAc	[Peptidoglycan metabolism]	-
HL-109	Ga0071312_2549	GH26	2.6e-19		YES	TMH		0	N	Cytoplasmic	cytoplasm	P16218	9.5e-08			cytoplasm	Endoglucanase H (EC 3.2.1.4)	Endoglucanase H (EC 3.2.1.4) (Cellulase H) (Endo-1,4-beta-glucanase H) (EgH)	beta-1,4-glucosides	-	Cellulase
HL-109	Ga0071312_2551	GH26	1e-22		YES	CYT		1	N	Cytoplasmic	periplasm	Q9LCB9	0.000204			inner membrane	Endoglucanase H (EC 3.2.1.4)	Beta-1,3-xylanase TXYA (EC 3.2.1.32) (Endo-1,3-beta-xylanase)	beta-1,4-glucosides	-	Cellulase
HL-109	Ga0071312_2844	GH13	6.5e-23			CYT		0	N	Cytoplasmic	periplasm	Q44315	3.05e-131			cytoplasm	Malto-oligosyltrehalose synthase (EC 5.4.99.15)	Maltooligosyl trehalose synthase (EC 5.4.99.15) ((1,4)-alpha-D-glucan 1-alpha-D-glucosylmutase)	alpha-1,4-glucosides	[Trehalose biosynthesis]	-
HL-109	Ga0071312_2845	GH77	1.4e-145			CYT		0	N	Cytoplasmic	cytoplasm	P15977	1.26e-93	Cytoplasm.		cytoplasm	4-alpha-glucanotransferase (amylomaltase) (EC 2.4.1.25)	4-alpha-glucanotransferase (EC 2.4.1.25) (Amylomaltase) (Disproportionating enzyme) (D-enzyme)	alpha-1,4-glucosides	[Trehalose biosynthesis]	-
HL-109	Ga0071312_2846	GH13	1.9e-42		YES	CYT		0	N	Cytoplasmic	cytoplasm	P95867	1.69e-106	Cytoplasm {ECO:0000250}.		cytoplasm	Malto-oligosyltrehalose trehalohydrolase (EC 3.2.1.141)	Malto-oligosyltrehalose trehalohydrolase (MTHase) (EC 3.2.1.141) (4-alpha-D-((1->4)-alpha-D-glucano)trehalose trehalohydrolase) (Maltooligosyl trehalose trehalohydrolase)	alpha-1,4-glucosides	[Trehalose biosynthesis]	-
HL-109	Ga0071312_2847	GH13	2.2e-45			CYT		0	N	Cytoplasmic	cytoplasm	P9WQ25	0			cytoplasm	Glycogen debranching enzyme (EC 3.2.1.-)	Glycogen operon protein GlgX homolog (EC 3.2.1.-)	alpha-1,4-glucosides	[Trehalose biosynthesis]	-
HL-109	Ga0071312_2848	GH13	2.5e-34			CYT		0	N	Cytoplasmic	cytoplasm	Q88FN1	0			cytoplasm	alpha-1,4-glucosides (glycogen) branching enzyme, GH-13-type (EC 2.4.1.18)	1,4-alpha-glucan branching enzyme GlgB (EC 2.4.1.18) (1,4-alpha-D-glucan:1,4-alpha-D-glucan 6-glucosyl-transferase) (Alpha-(1->4)-glucan branching enzyme) (Glycogen branching enzyme) (BE)	alpha-1,4-glucosides	[Trehalose biosynthesis]	-
HL-109	Ga0071312_2849	GH13	3.1e-71			CYT		0	N	Cytoplasmic	cytoplasm	A0R6E0	0			cytoplasm	Trehalose synthase (EC 5.4.99.16)	Trehalose synthase/amylase TreS (EC 3.2.1.1) (EC 5.4.99.16) (Maltose alpha-D-glucosyltransferase) (MTase)	alpha-1,4-glucosides	[Trehalose biosynthesis]	-
HL-109	Ga0071312_2850	GH13	9.5e-25			CYT		0	N	Cytoplasmic	cytoplasm	Q63T93	0			cytoplasm	Alpha-amylase (EC 3.2.1.1)	Alpha-1,4-glucan:maltose-1-phosphate maltosyltransferase (GMPMT) (EC 2.4.99.16) ((1->4)-alpha-D-glucan:maltose-1-phosphate alpha-D-maltosyltransferase)	alpha-1,4-glucosides	[Trehalose biosynthesis]	-
HL-109	Ga0071312_3782	GH103	2.6e-116		YES	SpI	YES	1	N	CytoplasmicMembrane	cytoplasm	P41052	3.91e-28	Cell outer membrane; Lipid-anchor; Periplasmic side.		inner membrane	Membrane-bound lytic murein transglycosylase B precursor (EC 3.2.1.-)	Membrane-bound lytic murein transglycosylase B (EC 4.2.2.n1) (35 kDa soluble lytic transglycosylase) (Murein hydrolase B) (Slt35)	beta-1,4-N-MurNAc/GlcNAc	[Peptidoglycan metabolism]	-
HL-93	Ga0071314_0694	GH23	1.6e-24			TMH		1	N	Cytoplasmic	unknown	Q1QZB1	0	Cell outer membrane; Peripheral membrane protein. Note=Attached to the inner leaflet of the outer membrane. {ECO:0000255|HAMAP-Rule:MF_02016}.		inner membrane	Transglycosylase, Slt family	Membrane-bound lytic murein transglycosylase F (EC 4.2.2.n1) (Murein lyase F)	beta-1,4-N-MurNAc/GlcNAc	[Peptidoglycan metabolism]	-
HL-93	Ga0071314_1474	GH13	4.2e-77			CYT	YES	0	N	Cytoplasmic	extracellular	Q9Z3R8	0			cytoplasm	Maltodextrin glucosidase (EC 3.2.1.20)	Probable alpha-glucosidase (EC 3.2.1.20)	sucrose, maltose, trehalose	Sucrose utilization; Maltose utilization; Trehalose utilization	Alpha-glucosidase
HL-93	Ga0071314_1611	GH103	6.9e-98	YES		SpI		1	N	CytoplasmicMembrane	periplasm	P41052	7.86e-65	Cell outer membrane; Lipid-anchor; Periplasmic side.		periplasm	Membrane-bound lytic murein transglycosylase B precursor (EC 3.2.1.-)	Membrane-bound lytic murein transglycosylase B (EC 4.2.2.n1) (35 kDa soluble lytic transglycosylase) (Murein hydrolase B) (Slt35)	beta-1,4-N-MurNAc/GlcNAc	[Peptidoglycan metabolism]	-
HL-93	Ga0071314_1729	GH3	6.3e-50			CYT		0	N	Cytoplasmic	cytoplasm	Q9HZK0	1.79e-104	Cytoplasm {ECO:0000255|HAMAP-Rule:MF_00364}.		cytoplasm	Beta N-acetyl-glucosaminidase (EC 3.2.1.52)	Beta-hexosaminidase (EC 3.2.1.52) (Beta-N-acetylhexosaminidase) (N-acetyl-beta-glucosaminidase)	beta-1,4-N-acetylglucosamine	-	Beta-hexosaminidase
HL-93	Ga0071314_1817	GH23	8.3e-24	YES		SpI	YES	0	N	Unknown	outer membrane	P0AEZ7	5.62e-63	Cell membrane {ECO:0000305}; Lipid-anchor {ECO:0000305}.		periplasm	Membrane-bound lytic murein transglycosylase D precursor (EC 3.2.1.-)	Membrane-bound lytic murein transglycosylase D (EC 4.2.2.n1) (Murein hydrolase D) (Regulatory protein DniR)	beta-1,4-N-MurNAc/GlcNAc	[Peptidoglycan metabolism]	-
HL-93	Ga0071314_2099	GH23	1e-18			CYT		0	N	CytoplasmicMembrane	unknown	O31608	2.46e-10			periplasm	FIG016425: Soluble lytic murein transglycosylase and related regulatory proteins (some contain LysM/invasin domains)	Putative murein lytic transglycosylase YjbJ (EC 4.-.-.-)	beta-1,4-N-MurNAc/GlcNAc	[Peptidoglycan metabolism]	-
HL-93	Ga0071314_2334	GH23	9e-33	YES		SpI		0	N	Periplasmic	periplasm	P39434	1.13e-89	Periplasm {ECO:0000305}.		periplasm	Soluble lytic murein transglycosylase precursor (EC 3.2.1.-)	Soluble lytic murein transglycosylase (EC 4.2.2.n1) (Peptidoglycan lytic exotransglycosylase) (Slt70)	beta-1,4-N-MurNAc/GlcNAc	[Peptidoglycan metabolism]	-
HL-93	Ga0071314_2488	GH13	3.7e-18			CYT		0	N	Extracellular	cytoplasm	P76041	1.86e-151			cytoplasm	Putative sucrose phosphorylase (EC 2.4.1.7)	Putative sucrose phosphorylase (EC 2.4.1.7) (Sucrose glucosyltransferase)	sucrose	Sucrose utilization	Sucrose phosphorylase
HL-93	Ga0071314_2634	GH103	1.9e-116	YES		SpI		0	N	CytoplasmicMembrane	cytoplasm	P41052	2.93e-27	Cell outer membrane; Lipid-anchor; Periplasmic side.		periplasm	Membrane-bound lytic murein transglycosylase B precursor (EC 3.2.1.-)	Membrane-bound lytic murein transglycosylase B (EC 4.2.2.n1) (35 kDa soluble lytic transglycosylase) (Murein hydrolase B) (Slt35)	beta-1,4-N-MurNAc/GlcNAc	[Peptidoglycan metabolism]	-
HL-93	Ga0071314_2834	GH94	0			CYT		4	N	CytoplasmicMembrane	cytoplasm	P20471	0	Cell inner membrane; Multi-pass membrane protein.		inner membrane	Cyclic beta-1,2-glucan synthase (EC 2.4.1.-)	Protein NdvB	-	-	-
HL-93	Ga0071314_3684	GH73	3e-38			CYT	YES	0	N	Periplasmic	cytoplasm	P75942	1.65e-66	Periplasm {ECO:0000250}.		periplasm	Flagellar protein FlgJ [peptidoglycan hydrolase] (EC 3.2.1.-)	Peptidoglycan hydrolase FlgJ (EC 3.2.1.-) (Muramidase FlgJ)	beta-1,4-N-MurNAc/GlcNAc	[Peptidoglycan metabolism]	-
HL-111	Ga0071316_0430	GH15	3.6e-75			CYT		0	N	Cytoplasmic	cytoplasm	P71741	2.41e-70			cytoplasm	Glucoamylase (EC 3.2.1.3)	Trehalase (EC 3.2.1.28) (Alpha,alpha-trehalase) (Alpha,alpha-trehalose glucohydrolase)	trehalose	[Trehalose biosynthesis]	Trehalase
HL-111	Ga0071316_0703	GH13	8.8e-19			CYT		0	N	Cytoplasmic	cytoplasm	Q44315	2.48e-130			cytoplasm	Malto-oligosyltrehalose synthase (EC 5.4.99.15)	Maltooligosyl trehalose synthase (EC 5.4.99.15) ((1,4)-alpha-D-glucan 1-alpha-D-glucosylmutase)	alpha-1,4-glucosides	[Trehalose biosynthesis]	-
HL-111	Ga0071316_0704	GH77	1.3e-139			CYT		0	N	Cytoplasmic	cytoplasm	P15977	7.07e-92	Cytoplasm.		cytoplasm	4-alpha-glucanotransferase (amylomaltase) (EC 2.4.1.25)	4-alpha-glucanotransferase (EC 2.4.1.25) (Amylomaltase) (Disproportionating enzyme) (D-enzyme)	alpha-1,4-glucosides	[Trehalose biosynthesis]	-
HL-111	Ga0071316_0705	GH13	1.5e-42			CYT		0	N	Cytoplasmic	cytoplasm	Q55088	9.19e-111	Cytoplasm {ECO:0000269|PubMed:8901122}.		cytoplasm	Malto-oligosyltrehalose trehalohydrolase (EC 3.2.1.141)	Malto-oligosyltrehalose trehalohydrolase (MTHase) (EC 3.2.1.141) (4-alpha-D-((1->4)-alpha-D-glucano)trehalose trehalohydrolase) (Glycosyltrehalose trehalohydrolase) (GTHase) (Maltooligosyl trehalose trehalohydrolase)	alpha-1,4-glucosides	[Trehalose biosynthesis]	-
HL-111	Ga0071316_0706	GH13	2.9e-44			CYT		0	N	Cytoplasmic	cytoplasm	P9WQ25	0			cytoplasm	Glycogen debranching enzyme (EC 3.2.1.-)	Glycogen operon protein GlgX homolog (EC 3.2.1.-)	alpha-1,4-glucosides	[Trehalose biosynthesis]	-
HL-111	Ga0071316_0707	GH13	1.5e-34			CYT		0	N	Cytoplasmic	cytoplasm	Q88FN1	0			cytoplasm	alpha-1,4-glucosides (glycogen) branching enzyme, GH-13-type (EC 2.4.1.18)	1,4-alpha-glucan branching enzyme GlgB (EC 2.4.1.18) (1,4-alpha-D-glucan:1,4-alpha-D-glucan 6-glucosyl-transferase) (Alpha-(1->4)-glucan branching enzyme) (Glycogen branching enzyme) (BE)	alpha-1,4-glucosides	[Trehalose biosynthesis]	-
HL-111	Ga0071316_0708	GH13	5.2e-74			CYT		0	N	Cytoplasmic	cytoplasm	P9WQ19	0			cytoplasm	Trehalose synthase (EC 5.4.99.16)	Trehalose synthase/amylase TreS (EC 3.2.1.1) (EC 5.4.99.16) (Maltose alpha-D-glucosyltransferase) (MTase)	alpha-1,4-glucosides	[Trehalose biosynthesis]	-
HL-111	Ga0071316_0709	GH13	5e-26			CYT		0	N	Cytoplasmic	cytoplasm	Q8PE50	0			cytoplasm	Alpha-amylase (EC 3.2.1.1)	Alpha-1,4-glucan:maltose-1-phosphate maltosyltransferase (GMPMT) (EC 2.4.99.16) ((1->4)-alpha-D-glucan:maltose-1-phosphate alpha-D-maltosyltransferase)	alpha-1,4-glucosides	[Trehalose biosynthesis]	-
HL-111	Ga0071316_0714	GH103	1.7e-101	YES		SpI		0	N	CytoplasmicMembrane	periplasm	P41052	4.08e-32	Cell outer membrane; Lipid-anchor; Periplasmic side.		periplasm	Membrane-bound lytic murein transglycosylase B precursor (EC 3.2.1.-)	Membrane-bound lytic murein transglycosylase B (EC 4.2.2.n1) (35 kDa soluble lytic transglycosylase) (Murein hydrolase B) (Slt35)	beta-1,4-N-MurNAc/GlcNAc	[Peptidoglycan metabolism]	-
HL-111	Ga0071316_0850	GH23	6.2e-25	YES	YES	SpI		1	N	Periplasmic	periplasm	P0AGC3	3.35e-11	Periplasm. Note=Tightly associated with the murein sacculus.		periplasm	Soluble lytic murein transglycosylase precursor (EC 3.2.1.-)	Soluble lytic murein transglycosylase (EC 4.2.2.n1) (Exomuramidase) (Peptidoglycan lytic exotransglycosylase) (Slt70)	beta-1,4-N-MurNAc/GlcNAc	[Peptidoglycan metabolism]	-
HL-111	Ga0071316_1018	GH23	1e-26	YES	YES	SpI		1	N	Periplasmic	periplasm	P39434	2.39e-15	Periplasm {ECO:0000305}.		periplasm	Soluble lytic murein transglycosylase precursor (EC 3.2.1.-)	Soluble lytic murein transglycosylase (EC 4.2.2.n1) (Peptidoglycan lytic exotransglycosylase) (Slt70)	beta-1,4-N-MurNAc/GlcNAc	[Peptidoglycan metabolism]	-
HL-111	Ga0071316_1295	GH74	7.6e-17	YES		SpI	YES	0	N	Unknown	periplasm	A1DAU0	5.82e-10	Secreted {ECO:0000305}.		periplasm	Glycosyl hydrolase, BNR repeat precursor	Probable oligoxyloglucan-reducing end-specific xyloglucanase (OREX) (EC 3.2.1.150)	-	-	-
HL-111	Ga0071316_1355	GH13	6.9e-83			CYT		0	N	Cytoplasmic	cytoplasm	Q9Z3R8	7.82e-130			cytoplasm	Maltodextrin glucosidase (EC 3.2.1.20)	Probable alpha-glucosidase (EC 3.2.1.20)	sucrose, maltose, trehalose	-	Alpha-glucosidase
HL-111	Ga0071316_1356	GH13	1.8e-74			CYT		0	N	Cytoplasmic	cytoplasm	P72235	2.24e-126			cytoplasm	Trehalose synthase (EC 5.4.99.16)	Trehalose synthase (EC 5.4.99.16) (Maltose alpha-D-glucosyltransferase)	trehalose	[Trehalose biosynthesis]	-
HL-111	Ga0071316_1373	GH23	3.1e-32	YES		SpI		0	N	Periplasmic	unknown	O31608	1.79e-33			periplasm	Membrane-bound lytic murein transglycosylase D precursor (EC 3.2.1.-)	Putative murein lytic transglycosylase YjbJ (EC 4.-.-.-)	beta-1,4-N-MurNAc/GlcNAc	[Peptidoglycan metabolism]	-
HL-111	Ga0071316_1695	GH102	1.2e-48	YES		SpII		0	N	OuterMembrane	periplasm	P57531	1.23e-26	Note=In closely related bacteria this protein is attached to the outer membrane by a lipid anchor. This is apparently not the case here.		periplasm	Membrane-bound lytic murein transglycosylase A precursor (EC 3.2.1.-)	Membrane-bound lytic murein transglycosylase A homolog (EC 4.2.2.n1) (Murein hydrolase A)	beta-1,4-N-MurNAc/GlcNAc	[Peptidoglycan metabolism]	-
HL-111	Ga0071316_1742	GH25	2.5e-13			TMH		1	N	Unknown	inner membrane	Q9Z0U5	1.2	Cytoplasm {ECO:0000269|PubMed:17353002}.		inner membrane	LYSOZYME M1 (EC 3.2.1.17)	Aldehyde oxidase 1 (EC 1.2.3.1) (Azaheterocycle hydroxylase 1) (EC 1.17.3.-)	-	-	-
HL-111	Ga0071316_2507	GH23	1.1e-07			CYT	YES	0	N	Unknown	extracellular	Q8SCY1	2.08e-23	Virion {ECO:0000269|PubMed:18671939}.		periplasm	Phage tail fibers	Peptidoglycan hydrolase gp181 (Gene product 181) (Gp181)	beta-1,4-N-MurNAc/GlcNAc	[Peptidoglycan metabolism]	-
HL-111	Ga0071316_2940	GH3	8.7e-44			CYT		0	N	Cytoplasmic	cytoplasm	Q2KXM7	2.56e-47	Cytoplasm {ECO:0000255|HAMAP-Rule:MF_00364}.		cytoplasm	Beta N-acetyl-glucosaminidase (EC 3.2.1.52)	Beta-hexosaminidase (EC 3.2.1.52) (Beta-N-acetylhexosaminidase) (N-acetyl-beta-glucosaminidase)	beta-1,4-N-acetylglucosamine	-	Beta-hexosaminidase
HL-111	Ga0071316_2951	GH24	5.8e-40			CYT		0	N	Cytoplasmic	cytoplasm	Q37896	1.49e-21	Host cytoplasm {ECO:0000250|UniProtKB:P11187}. Note=The endolysin is cytoplasmic, but can reach the periplasmic space with the help of the holins which disrupt the host cell membrane. {ECO:0000250|UniProtKB:P11187}.		cytoplasm	Lysozyme (EC 3.2.1.17)	Lysozyme (EC 3.2.1.17) (Endolysin) (Lysis protein) (Morphogenesis protein 2) (Muramidase)	beta-1,4-N-MurNAc/GlcNAc	[Peptidoglycan metabolism]	-
bin01	HLUCCA01_00030	GH43	6.5e-16			SpII		0	N	Unknown	extracellular	B0YDT3	0.042	Secreted {ECO:0000250}.		periplasm	probable extracellular nuclease	Probable arabinan endo-1,5-alpha-L-arabinosidase C (EC 3.2.1.99) (Endo-1,5-alpha-L-arabinanase C) (ABN C)	-	-	-
bin01	HLUCCA01_00065	GH13	1.1e-44			SpII		0	N	Cytoplasmic	periplasm	Q08751	8.87e-63			periplasm	Neopullulanase (EC 3.2.1.135)	Neopullulanase 2 (EC 3.2.1.135) (Alpha-amylase II) (TVA II)	alpha-1,4-glucosides	Maltose utilization	Neopullulanase
bin01	HLUCCA01_00635	GH13	3.7e-51	YES		SpII		0	N	Cytoplasmic	extracellular	P14898	1.72e-30	Cytoplasm.		periplasm	alpha-1,4-glucosides branching enzyme (EC 2.4.1.18)	Alpha-amylase 2 (EC 3.2.1.1) (1,4-alpha-D-glucan glucanohydrolase)	alpha-1,4-glucosides	Maltose utilization	Alpha-amylase
bin01	HLUCCA01_00690	GH13	7.2e-35			CYT		0	N	Cytoplasmic	cytoplasm	O33840	2.62e-61			cytoplasm	Glycogen debranching enzyme (EC 3.2.1.-)	Pullulanase (EC 3.2.1.41) (Alpha-dextrin endo-1,6-alpha-glucosidase) (Pullulan 6-glucanohydrolase)	alpha-1,6-glucosides	Maltose utilization	Pullulanase
bin01	HLUCCA01_01955	GH13	2.1e-51			SpI		1	N	Cytoplasmic	periplasm	Q8A1G0	2.79e-177	Periplasm {ECO:0000305|PubMed:8955399}.		periplasm	Neopullulanase (EC 3.2.1.135)	Neopullulanase SusA (EC 3.2.1.135) (Starch-utilization system protein A)	alpha-1,4-glucosides	Maltose utilization	Neopullulanase
bin01	HLUCCA01_02430	GH3	4.5e-56	YES		SpI		1	N	Periplasmic	outer membrane	P40406	4.74e-64	Cell membrane {ECO:0000255|PROSITE-ProRule:PRU00303}; Lipid-anchor {ECO:0000255|PROSITE-ProRule:PRU00303}. Secreted, cell wall {ECO:0000269|PubMed:20400549}. Note=Detected in the culture supernatant, predominantly associated with cell wall-derived particulate material. A minor proportion is detected in the soluble fraction.		inner membrane	Beta-hexosaminidase (EC 3.2.1.52)	Beta-hexosaminidase (EC 3.2.1.52) (Beta-N-acetylhexosaminidase) (N-acetyl-beta-glucosaminidase) (N-acetylglucosaminidase) (ORF1)	beta-1,4-N-acetylglucosamine	-	Beta-hexosaminidase
bin01	HLUCCA01_03145	GH38	2.8e-63			CYT		0	N	Unknown	cytoplasm	Q9KER1	2.52e-75			cytoplasm	Alpha-mannosidase (EC 3.2.1.24)	Putative mannosylglycerate hydrolase (EC 3.2.1.170) (2-O-(6-phospho-mannosyl)-D-glycerate hydrolase) (Alpha-mannosidase mngB)	mannosylglycerate	-	Beta-hexosaminidase
bin01	HLUCCA01_03545	GH13	3.6e-29	YES		SpI	YES	1	Y	CytoplasmicMembrane	extracellular	P00692	2.32e-34	Secreted {ECO:0000269|PubMed:2830166}.	T9SS	extracellular	Cytoplasmic alpha-amylase (EC 3.2.1.1)	Alpha-amylase (EC 3.2.1.1) (1,4-alpha-D-glucan glucanohydrolase)	maltodextrin (alpha-1,4-glucosides)	Maltose/maltodextrin utilization	Alpha-amylase
bin01	HLUCCA01_04230	GH81	3.3e-137	YES		SpI	YES	0	Y	CytoplasmicMembrane	extracellular	Q9UT45	9.57e-38	Cell septum {ECO:0000269|PubMed:10759889, ECO:0000269|PubMed:12665550}. Note=Localized in a ring-like structure around the septum.	T9SS	extracellular	Por secretion system C-terminal sorting domain	Endo-1,3(4)-beta-glucanase 1 (Endo-1,3-beta-glucanase 1) (Endo-1,4-beta-glucanase 1) (EC 3.2.1.6) (Laminarinase-1)	glucans (beta-1,3-glucosides, beta-1,4-glucosides)	Beta-glucosides utilization	Endo-1,4-beta-glucanase
bin01	HLUCCA01_04900	GH20	6.2e-88	YES		SpI		0	Y	OuterMembrane	periplasm	P13670	4.36e-107	Cell outer membrane; Lipid-anchor.		periplasm	Beta-hexosaminidase (EC 3.2.1.52)	N,N'-diacetylchitobiase (Chitobiase) (EC 3.2.1.52) (Beta-N-acetylhexosaminidase) (N-acetyl-beta-glucosaminidase)	beta-1,4-N-acetylglucosamine	-	Beta-hexosaminidase
bin01	HLUCCA01_04960	GH109	1.5e-09			CYT		0	N	Unknown	cytoplasm	P49305	1.41e-11			cytoplasm	Oxidoreductase	Uncharacterized oxidoreductase ORF334 (EC 1.-.-.-)	-	-	-
bin01	HLUCCA01_05090	GH84	3.1e-84		YES	TMH		1	N	CytoplasmicMembrane	inner membrane	Q8XL08	1.16e-44			inner membrane	Hyaluronidase	O-GlcNAcase NagJ (EC 3.2.1.169) (Beta-N-acetylglucosaminidase) (EC 3.2.1.52) (Beta-N-acetylhexosaminidase) (Beta-hexosaminidase) (Hexosaminidase B) (N-acetyl-beta-D-glucosaminidase) (N-acetyl-beta-glucosaminidase)	beta-1,4-N-acetylglucosamine	-	Beta-hexosaminidase
bin01	HLUCCA01_05295	GH3	3.2e-44			CYT		0	N	Cytoplasmic	cytoplasm	P40406	1.36e-45	Cell membrane {ECO:0000255|PROSITE-ProRule:PRU00303}; Lipid-anchor {ECO:0000255|PROSITE-ProRule:PRU00303}. Secreted, cell wall {ECO:0000269|PubMed:20400549}. Note=Detected in the culture supernatant, predominantly associated with cell wall-derived particulate material. A minor proportion is detected in the soluble fraction.		cytoplasm	Beta-hexosaminidase (EC 3.2.1.52)	Beta-hexosaminidase (EC 3.2.1.52) (Beta-N-acetylhexosaminidase) (N-acetyl-beta-glucosaminidase) (N-acetylglucosaminidase) (ORF1)	beta-1,4-N-acetylglucosamine	-	Beta-hexosaminidase
bin01	HLUCCA01_05545	GH13	3.2e-30	YES		SpI	YES	0	Y	Unknown	extracellular	P95867	5.22e-22	Cytoplasm {ECO:0000250}.	T9SS	extracellular	Malto-oligosyltrehalose trehalohydrolase (EC 3.2.1.141)	Malto-oligosyltrehalose trehalohydrolase (MTHase) (EC 3.2.1.141) (4-alpha-D-((1->4)-alpha-D-glucano)trehalose trehalohydrolase) (Maltooligosyl trehalose trehalohydrolase)	maltodextrin (alpha-1,4-glucosides)	Maltose/maltodextrin utilization	1,4-alpha-glucan branching enzyme
bin01	HLUCCA01_06595	GH13	1.7e-30			CYT		0	N	Cytoplasmic	cytoplasm	Q1AZ86	0			cytoplasm	alpha-1,4-glucosides (glycogen) branching enzyme, GH-13-type (EC 2.4.1.18)	1,4-alpha-glucan branching enzyme GlgB (EC 2.4.1.18) (1,4-alpha-D-glucan:1,4-alpha-D-glucan 6-glucosyl-transferase) (Alpha-(1->4)-glucan branching enzyme) (Glycogen branching enzyme) (BE)	alpha-1,4-glucosides	[Glycogen biosynthesis]	-
bin01	HLUCCA01_06600	GH77	1.3e-149			TMH		0	N	Cytoplasmic	extracellular	P72785	4.29e-145	Cytoplasm {ECO:0000250}.		cytoplasm	4-alpha-glucanotransferase (amylomaltase) (EC 2.4.1.25)	4-alpha-glucanotransferase (EC 2.4.1.25) (Amylomaltase) (Disproportionating enzyme) (D-enzyme)	alpha-1,4-glucosides	Maltose utilization	Amylomaltase
bin01	HLUCCA01_06725	GH13	6.8e-35			CYT		0	N	Extracellular	cytoplasm	Q9ZEU2	0	Secreted {ECO:0000269|PubMed:9150231}.		cytoplasm	Sucrose phosphorylase (EC 2.4.1.7)	Amylosucrase (EC 2.4.1.4)	sucrose	Sucrose utilization	Amylosucrase
bin01	HLUCCA01_07060	GH23	5.6e-21	YES		SpI		0	N	CytoplasmicMembrane	unknown	P0AEZ7	3.86e-34	Cell membrane {ECO:0000305}; Lipid-anchor {ECO:0000305}.		periplasm	Membrane-bound lytic murein transglycosylase D precursor (EC 3.2.1.-)	Membrane-bound lytic murein transglycosylase D (EC 4.2.2.n1) (Murein hydrolase D) (Regulatory protein DniR)	beta-1,4-N-MurNAc/GlcNAc	[Peptidoglycan metabolism]	-
bin01	HLUCCA01_08345	GH74	2.3e-07	YES		SpI		0	N	CytoplasmicMembrane	cytoplasm	P43316	0.091		T9SS	extracellular	Por secretion system C-terminal sorting domain	Endoglucanase-5 (EC 3.2.1.4) (Cellulase V) (Endo-1,4-beta-glucanase V) (EG V) (Endoglucanase V)	glucans (beta-1,4-glucosides)	-	Cellulase
bin01	HLUCCA01_08425	GH17	1.1e-20			CYT		0	N	Cytoplasmic	cytoplasm	D4B2W4	8.71e-06	Secreted {ECO:0000269|PubMed:21247460, ECO:0000269|PubMed:21919205}. Secreted, cell wall {ECO:0000250|UniProtKB:Q5AMT2}. Cytoplasm {ECO:0000250|UniProtKB:Q5AMT2}.		cytoplasm	Exo-beta-1,3-glucanase	Glucan 1,3-beta-glucosidase ARB_02797 (EC 3.2.1.58) (Exo-1,3-beta-glucanase)	beta-1,3-glucosides	Beta-glucosides utilization	Glucan 1,3-beta-glucosidase
bin01	HLUCCA01_08430	GH17	5.1e-27			CYT		0	N	Cytoplasmic	cytoplasm	Q5AMT2	3.05e-21	Secreted, cell wall {ECO:0000269|PubMed:19013773}. Cytoplasm {ECO:0000269|PubMed:19013773}. Note=Tightly bound to cell wall. A fraction of unprecessed protein is found in the cytoplasm.		cytoplasm	Probable glucosyl transferase	Glucan 1,3-beta-glucosidase BGL2 (EC 3.2.1.58) (Exo-1,3-beta-glucanase)	beta-1,3-glucosides	Beta-glucosides utilization	Glucan 1,3-beta-glucosidase
bin01	HLUCCA01_08440	GH17	2.2e-19	YES		SpII		0	N	Cytoplasmic	cytoplasm	A2QN74	0.003	Cell membrane {ECO:0000250}; Single-pass type II membrane protein {ECO:0000250}.		periplasm	hypothetical protein	Putative glucan endo-1,3-beta-glucosidase btgC (EC 3.2.1.39) (Endo-1,3-beta-glucanase btgC) (Laminarinase btgC)	beta-1,3-glucosides	Beta-glucosides utilization	Endo-1,3-beta-glucanase
bin01	HLUCCA01_08450	GH16	4e-52	YES		SpII		0	N	Extracellular	extracellular	P45798	4.56e-56			periplasm	Endo-1,4-beta-xylanase A precursor (EC 3.2.1.8)	Beta-glucanase (EC 3.2.1.73) (1,3-1,4-beta-D-glucan 4-glucanohydrolase) (Endo-beta-1,3-1,4 glucanase) (Lichenase)	beta-1,4-glucosides	Beta-glucosides utilization	Beta-glucanase
bin01	HLUCCA01_08475	GH3	5.1e-66			CYT		0	N	Unknown	cytoplasm	Q23892	3.24e-138	Lysosome {ECO:0000269|PubMed:3082890}.		cytoplasm	Beta-glucosidase (EC 3.2.1.21)	Lysosomal beta glucosidase (EC 3.2.1.21)	beta-1,4-glucosides	Beta-glucosides utilization	Beta glucosidase
bin01	HLUCCA01_08840	GH26	7.7e-33			TMH	YES	0	N	Unknown	unknown	P49424	9.61e-30			cytoplasm	Mannan endo-1,4-beta-mannosidase	Mannan endo-1,4-beta-mannosidase (EC 3.2.1.78) (Mannanase 26A) (Man26A) (Mannanase A) (ManA)	beta-1,4-mannosides	-	Mannan endo-1,4-beta-mannosidase
bin01	HLUCCA01_09960	GH18	3e-68	YES		SpI	YES	0	N	Unknown	outer membrane	Q9W092	1.26e-36		T9SS	extracellular	Chitinase (EC 3.2.1.14)	Probable chitinase 2 (EC 3.2.1.14)	chitin	-	Chitinase
bin01	HLUCCA01_10835	GH3	2.1e-60	YES		SpI		0	N	Periplasmic	outer membrane	Q23892	1.75e-136	Lysosome {ECO:0000269|PubMed:3082890}.		outer membrane	Beta-glucosidase (EC 3.2.1.21)	Lysosomal beta glucosidase (EC 3.2.1.21)	beta-glucosides	Beta-glucosides utilization	Beta glucosidase
bin01	HLUCCA01_10840	GH13	6.3e-17			CYT		1	N	Unknown	outer membrane	Q8GTR4	0	Plastid, chloroplast stroma {ECO:0000269|PubMed:16495218, ECO:0000269|PubMed:18431481}.		outer membrane	Neopullulanase (EC 3.2.1.135) / Maltodextrin glucosidase (EC 3.2.1.20)	Pullulanase 1, chloroplastic (AtPU1) (EC 3.2.1.142) (Protein LIMIT DEXTRINASE) (AtLDA)	alpha-1,4-glucosides	Maltose utilization	Pullulanase
bin01	HLUCCA01_10845	GH3	1.1e-40	YES		SpI		0	N	Cytoplasmic	periplasm	P40406	2.68e-44	Cell membrane {ECO:0000255|PROSITE-ProRule:PRU00303}; Lipid-anchor {ECO:0000255|PROSITE-ProRule:PRU00303}. Secreted, cell wall {ECO:0000269|PubMed:20400549}. Note=Detected in the culture supernatant, predominantly associated with cell wall-derived particulate material. A minor proportion is detected in the soluble fraction.	T9SS	periplasm	Beta-hexosaminidase (EC 3.2.1.52)	Beta-hexosaminidase (EC 3.2.1.52) (Beta-N-acetylhexosaminidase) (N-acetyl-beta-glucosaminidase) (N-acetylglucosaminidase) (ORF1)	beta-1,4-N-acetylglucosamine	-	Beta-hexosaminidase
bin01	HLUCCA01_10970	GH23	3.6e-21			SpI		1	N	Cytoplasmic	outer membrane	A8ZWR8	2.77e-40	Cell outer membrane; Peripheral membrane protein. Note=Attached to the inner leaflet of the outer membrane. {ECO:0000255|HAMAP-Rule:MF_02016}.		outer membrane	Membrane-bound lytic murein transglycosylase D precursor (EC 3.2.1.-)	Membrane-bound lytic murein transglycosylase F (EC 4.2.2.n1) (Murein lyase F)	beta-1,4-N-MurNAc/GlcNAc	[Peptidoglycan metabolism]	-
bin01	HLUCCA01_11530	GH13	9e-18			CYT		0	N	Extracellular	cytoplasm	P76041	1.72e-127			cytoplasm	Sucrose phosphorylase (EC 2.4.1.7)	Putative sucrose phosphorylase (EC 2.4.1.7) (Sucrose glucosyltransferase)	sucrose	Maltose utilization	Sucrose phosphorylase
bin01	HLUCCA01_11605	GH13	1.4e-52	YES		SpI	YES	1	Y	Unknown	extracellular	P26827	4.69e-32	Secreted {ECO:0000269|PubMed:1854207}.	T9SS	extracellular	Alpha-amylase precursor (EC 3.2.1.1)	Cyclomaltodextrin glucanotransferase (EC 2.4.1.19) (Cyclodextrin-glycosyltransferase) (CGTase)	maltodextrin (alpha-1,4-glucosides)	Maltose/maltodextrin utilization	Alpha-amylase
bin01	HLUCCA01_12315	GH97	1.2e-213	YES		SpII		0	Y	Unknown	extracellular	G8JZS4	4.42e-159	Periplasm {ECO:0000305|PubMed:8955399}.		periplasm	Alpha-glucosidase (EC 3.2.1.20)	Glucan 1,4-alpha-glucosidase SusB (EC 3.2.1.3) (Alpha-glucosidase SusB) (Glucoamylase SusB) (Starch-utilization system protein B)	alpha-1,4-glucosides	Maltose utilization	Glucan 1,4-alpha-glucosidase
bin01	HLUCCA01_13730	GH13	1.5e-10			SpI		1	N	Unknown	cytoplasm	O35015	3.68e-09		T9SS	extracellular	Por secretion system C-terminal sorting domain	UPF0748 protein YngK	-	-	-
bin04	HLUCCA04_01475	GH23	9.6e-28	YES		SpI		0	N	Periplasmic	unknown	P0AGC3	1.07e-19	Periplasm. Note=Tightly associated with the murein sacculus.		periplasm	Soluble lytic murein transglycosylase precursor (EC 3.2.1.-)	Soluble lytic murein transglycosylase (EC 4.2.2.n1) (Exomuramidase) (Peptidoglycan lytic exotransglycosylase) (Slt70)	beta-1,4-N-MurNAc/GlcNAc	[Peptidoglycan metabolism]	-
bin04	HLUCCA04_02725	GH109	2.2e-10			CYT		0	N	Unknown	cytoplasm	O05389	1.24e-16			cytoplasm	putatve zinc-binding dehydrogenase	Uncharacterized oxidoreductase YrbE (EC 1.-.-.-)	-	-	-
bin04	HLUCCA04_03035	GH5	2.5e-12		YES	SpI		0	N	Unknown	periplasm	B9KMK8	5.7	Cytoplasm {ECO:0000255|HAMAP-Rule:MF_00658}.		periplasm	hypothetical protein	Ribosomal RNA large subunit methyltransferase H (EC 2.1.1.177) (23S rRNA (pseudouridine1915-N3)-methyltransferase) (23S rRNA m3Psi1915 methyltransferase) (rRNA (pseudouridine-N3-)-methyltransferase RlmH)	-	-	-
bin04	HLUCCA04_03475	GH24	5.3e-20			CYT	YES	2	N	CytoplasmicMembrane	cytoplasm	Q9T1T5	3.63e-08			inner membrane	Mlr2412 protein	Probable lysozyme (EC 3.2.1.17) (Endolysin) (Lysis protein) (Muramidase) (P13)	beta-1,4-N-MurNAc/GlcNAc	[Peptidoglycan metabolism]	-
bin04	HLUCCA04_03585	GH3	2e-41			CYT		0	N	Cytoplasmic	cytoplasm	Q2KXM7	2.65e-47	Cytoplasm {ECO:0000255|HAMAP-Rule:MF_00364}.		cytoplasm	Beta N-acetyl-glucosaminidase (EC 3.2.1.52)	Beta-hexosaminidase (EC 3.2.1.52) (Beta-N-acetylhexosaminidase) (N-acetyl-beta-glucosaminidase)	beta-1,4-N-acetylglucosamine	-	Beta-hexosaminidase
bin04	HLUCCA04_04485	GH102	4.9e-30	YES		SpI		0	N	OuterMembrane	cytoplasm	Q9KPQ4	8.86e-21	Cell outer membrane {ECO:0000250}; Lipid-anchor {ECO:0000255|PROSITE-ProRule:PRU00303}.		periplasm	Membrane-bound lytic murein transglycosylase A precursor (EC 3.2.1.-)	Membrane-bound lytic murein transglycosylase A (EC 4.2.2.n1) (Murein hydrolase A)	beta-1,4-N-MurNAc/GlcNAc	[Peptidoglycan metabolism]	-
bin04	HLUCCA04_06145	GH108	3e-33			CYT		0	N	Unknown	cytoplasm	Q6BZT5	5	Nucleus {ECO:0000255|HAMAP-Rule:MF_03035}.		cytoplasm	SECRETION ACTIVATOR PROTEIN	mRNA cleavage and polyadenylation factor CLP1	-	-	-
bin04	HLUCCA04_08360	GH3	2.3e-40	YES	YES	SpI		0	N	Unknown	unknown	P40406	2.85e-31	Cell membrane {ECO:0000255|PROSITE-ProRule:PRU00303}; Lipid-anchor {ECO:0000255|PROSITE-ProRule:PRU00303}. Secreted, cell wall {ECO:0000269|PubMed:20400549}. Note=Detected in the culture supernatant, predominantly associated with cell wall-derived particulate material. A minor proportion is detected in the soluble fraction.		periplasm	Beta-hexosaminidase (EC 3.2.1.52)	Beta-hexosaminidase (EC 3.2.1.52) (Beta-N-acetylhexosaminidase) (N-acetyl-beta-glucosaminidase) (N-acetylglucosaminidase) (ORF1)	beta-1,4-N-acetylglucosamine	-	Beta-hexosaminidase
bin04	HLUCCA04_09620	GH103	1.9e-91	YES	YES	SpI		0	N	CytoplasmicMembrane	periplasm	P41052	2.69e-20	Cell outer membrane; Lipid-anchor; Periplasmic side.		periplasm	Membrane-bound lytic murein transglycosylase B precursor (EC 3.2.1.-)	Membrane-bound lytic murein transglycosylase B (EC 4.2.2.n1) (35 kDa soluble lytic transglycosylase) (Murein hydrolase B) (Slt35)	beta-1,4-N-MurNAc/GlcNAc	[Peptidoglycan metabolism]	-
bin08	HLUCCA08_01895	GH5	4.6e-42	YES		SpI		1	N	Unknown	extracellular	P16218	3.16e-32			periplasm	Endoglucanase (EC 3.2.1.4)	Endoglucanase H (EC 3.2.1.4) (Cellulase H) (Endo-1,4-beta-glucanase H) (EgH)	beta-1,4-glucosides	-	Cellulase
bin08	HLUCCA08_02060	GH74	4.4e-11			CYT	YES	0	N	Unknown	extracellular	P0DKX0	0.16			cytoplasm	Sialidase (EC 3.2.1.18)	Zinc finger protein 728	-	-	-
bin08	HLUCCA08_02350	GH23	1.9e-12			SpII		0	N	CytoplasmicMembrane	periplasm	Q9SMB4	0.44	Plastid, chloroplast thylakoid membrane {ECO:0000250}; Multi-pass membrane protein {ECO:0000250}.		periplasm	putative lipoprotein	Photosystem II 22 kDa protein, chloroplastic (CP22)	-	-	-
bin08	HLUCCA08_03170	GH102	2e-39		YES	SpI		0	N	OuterMembrane	cytoplasm	Q9KPQ4	6.52e-35	Cell outer membrane {ECO:0000250}; Lipid-anchor {ECO:0000255|PROSITE-ProRule:PRU00303}.		periplasm	Membrane-bound lytic murein transglycosylase A precursor (EC 3.2.1.-)	Membrane-bound lytic murein transglycosylase A (EC 4.2.2.n1) (Murein hydrolase A)	beta-1,4-N-MurNAc/GlcNAc	[Peptidoglycan metabolism]	-
bin08	HLUCCA08_05045	GH3	1.8e-38			CYT		0	N	Cytoplasmic	cytoplasm	Q2Y863	8.88e-38	Cytoplasm {ECO:0000255|HAMAP-Rule:MF_00364}.		cytoplasm	Beta N-acetyl-glucosaminidase (EC 3.2.1.52)	Beta-hexosaminidase (EC 3.2.1.52) (Beta-N-acetylhexosaminidase) (N-acetyl-beta-glucosaminidase)	beta-1,4-N-acetylglucosamine	-	Beta-hexosaminidase
bin08	HLUCCA08_05255	GH23	6.2e-12	YES		SpII		0	N	Unknown	periplasm	O31976	0.028			periplasm	Soluble lytic murein transglycosylase and related regulatory proteins (some contain LysM/invasin domains)	SPBc2 prophage-derived uncharacterized transglycosylase YomI (EC 4.2.2.-)	beta-1,4-N-MurNAc/GlcNAc	[Peptidoglycan metabolism]	-
bin08	HLUCCA08_05450	GH103	1.5e-49	YES		SpI		0	N	CytoplasmicMembrane	extracellular	P41052	1.72e-16	Cell outer membrane; Lipid-anchor; Periplasmic side.		periplasm	Membrane-bound lytic murein transglycosylase B precursor (EC 3.2.1.-)	Membrane-bound lytic murein transglycosylase B (EC 4.2.2.n1) (35 kDa soluble lytic transglycosylase) (Murein hydrolase B) (Slt35)	beta-1,4-N-MurNAc/GlcNAc	[Peptidoglycan metabolism]	-
bin08	HLUCCA08_06855	GH23	2.2e-08	YES	YES	SpI	YES	0	N	CytoplasmicMembrane	periplasm	O07597	1.5			periplasm	hypothetical protein	D-alanine aminotransferase (EC 2.6.1.21) (D-amino acid aminotransferase) (D-amino acid transaminase) (DAAT) (D-aspartate aminotransferase)	-	-	-
bin08	HLUCCA08_08020	GH13	8.3e-18			CYT		0	N	Extracellular	cytoplasm	P76041	3.58e-113			cytoplasm	Sucrose phosphorylase (EC 2.4.1.7)	Putative sucrose phosphorylase (EC 2.4.1.7) (Sucrose glucosyltransferase)	sucrose	Sucrose utilization	Sucrose phosphorylase
bin08	HLUCCA08_08465	GH13	3.1e-73			CYT		0	N	Cytoplasmic	cytoplasm	Q9Z3R8	0			cytoplasm	Maltodextrin glucosidase (EC 3.2.1.20)	Probable alpha-glucosidase (EC 3.2.1.20)	sucrose, maltose, trehalose	Sucrose utilization; Maltose utilization; Trehalose utilization	Alpha-glucosidase
bin08	HLUCCA08_08470	GH13	2.4e-27			CYT		0	N	Cytoplasmic	periplasm	Q28MN2	0			cytoplasm	alpha-1,4-glucosides (glycogen) branching enzyme, GH-13-type (EC 2.4.1.18)	1,4-alpha-glucan branching enzyme GlgB (EC 2.4.1.18) (1,4-alpha-D-glucan:1,4-alpha-D-glucan 6-glucosyl-transferase) (Alpha-(1->4)-glucan branching enzyme) (Glycogen branching enzyme) (BE)	alpha-1,4-glucosides	Maltose utilization	1,4-alpha-glucan branching enzyme
bin08	HLUCCA08_08485	GH13	1.5e-43			CYT		0	N	Cytoplasmic	cytoplasm	P9WQ25	0			cytoplasm	Glycogen debranching enzyme (EC 3.2.1.-)	Glycogen operon protein GlgX homolog (EC 3.2.1.-)	alpha-1,4-glucosides	[Glycogen biosynthesis]	-
bin08	HLUCCA08_09110	GH43	2.2e-49			CYT	YES	0	N	Unknown	unknown	A7LXT8	6.36e-77	Periplasm {ECO:0000305}. Note=Periplasmic localization is predicted by analogy with the archetypal sus locus. {ECO:0000269|PubMed:24463512}.		cytoplasm	Beta-xylosidase (EC 3.2.1.37)	Non-reducing end alpha-L-arabinofuranosidase BoGH43A (EC 3.2.1.55) (Glycosyl hydrolase family protein 43A) (BoGH43A)	beta-1,4-xylosides	Xylose utilization	Beta-xylosidase
bin08	HLUCCA08_09225	GH20	3.3e-92			CYT		0	N	Periplasmic	unknown	P96155	1.25e-74	Periplasm.		cytoplasm	Beta-hexosaminidase (EC 3.2.1.52)	Beta-hexosaminidase (EC 3.2.1.52) (Beta-N-acetylhexosaminidase) (N-acetyl-beta-glucosaminidase)	beta-1,4-N-acetylglucosamine	N-Acetylgalactosamine utilization	Beta-hexosaminidase
bin08	HLUCCA08_09330	GH32	8.9e-33			CYT		0	N	Unknown	cytoplasm	P40714	0.000174	Cytoplasm.		cytoplasm	Sucrose-6-phosphate hydrolase (EC 3.2.1.B3)	Sucrose-6-phosphate hydrolase (Sucrase) (EC 3.2.1.26) (Invertase)	fructooligosaccharide	Fructooligosaccharides utilization	Beta-fructofuranosidase
bin08	HLUCCA08_10010	GH103	7.6e-75		YES	SpII	YES	0	Y	CytoplasmicMembrane	periplasm	P41052	7.53e-20	Cell outer membrane; Lipid-anchor; Periplasmic side.		periplasm	Membrane-bound lytic murein transglycosylase B precursor (EC 3.2.1.-)	Membrane-bound lytic murein transglycosylase B (EC 4.2.2.n1) (35 kDa soluble lytic transglycosylase) (Murein hydrolase B) (Slt35)	beta-1,4-N-MurNAc/GlcNAc	[Peptidoglycan metabolism]	-
bin08	HLUCCA08_10520	GH104	7.3e-13	YES		SpI	YES	0	N	Unknown	periplasm	-	-			periplasm	hypothetical protein	-	-	-	-
bin08	HLUCCA08_10950	GH103	5.9e-104	YES		SpI		0	N	CytoplasmicMembrane	periplasm	P41052	3.93e-28	Cell outer membrane; Lipid-anchor; Periplasmic side.		periplasm	Membrane-bound lytic murein transglycosylase B precursor (EC 3.2.1.-)	Membrane-bound lytic murein transglycosylase B (EC 4.2.2.n1) (35 kDa soluble lytic transglycosylase) (Murein hydrolase B) (Slt35)	beta-1,4-N-MurNAc/GlcNAc	[Peptidoglycan metabolism]	-
bin08	HLUCCA08_12195	GH108	3.7e-27			CYT		0	N	Cytoplasmic	unknown	Q0WDE1	0.53			periplasm	SECRETION ACTIVATOR PROTEIN	50S ribosomal protein L3 glutamine methyltransferase (L3 MTase) (EC 2.1.1.298) (N5-glutamine methyltransferase PrmB)	-	-	-
bin08	HLUCCA08_12685	GH5	5.9e-21			TMH		0	N	Cytoplasmic	cytoplasm	P32929	0.21	Cytoplasm.		cytoplasm	hypothetical protein	Cystathionine gamma-lyase (EC 4.4.1.1) (Cysteine-protein sulfhydrase) (Gamma-cystathionase)	-	-	-
bin08	HLUCCA08_13435	GH42	3.9e-142			CYT		0	N	Unknown	cytoplasm	O69315	0			cytoplasm	Beta-galactosidase (EC 3.2.1.23)	Beta-galactosidase (Beta-gal) (EC 3.2.1.23) (Lactase)	beta-1,4-galactosides	Galactosides utilization	Beta-galactosidase
bin08	HLUCCA08_13465	GH4	1.7e-61			CYT		0	N	Cytoplasmic	cytoplasm	P06720	2.04e-179			cytoplasm	Alpha-galactosidase (EC 3.2.1.22)	Alpha-galactosidase (EC 3.2.1.22) (Melibiase)	alpha-1,6-galactosides	Galactosides utilization	Alpha-galactosidase
bin08	HLUCCA08_13775	GH23	3.8e-25	YES		SpI	YES	0	N	Periplasmic	periplasm	O31976	3.13e-30			periplasm	Membrane-bound lytic murein transglycosylase D precursor (EC 3.2.1.-)	SPBc2 prophage-derived uncharacterized transglycosylase YomI (EC 4.2.2.-)	-	-	-
bin08	HLUCCA08_14685	GH103	3.1e-74	YES		SpI		0	N	CytoplasmicMembrane	periplasm	P41052	7.34e-11	Cell outer membrane; Lipid-anchor; Periplasmic side.		periplasm	Membrane-bound lytic murein transglycosylase B precursor (EC 3.2.1.-)	Membrane-bound lytic murein transglycosylase B (EC 4.2.2.n1) (35 kDa soluble lytic transglycosylase) (Murein hydrolase B) (Slt35)	beta-1,4-N-MurNAc/GlcNAc	[Peptidoglycan metabolism]	-
bin08	HLUCCA08_14750	GH23	1.1e-22	YES		SpI		1	Y	Unknown	outer membrane	P0AGC3	5.25e-20	Periplasm. Note=Tightly associated with the murein sacculus.		periplasm	Soluble lytic murein transglycosylase precursor (EC 3.2.1.-)	Soluble lytic murein transglycosylase (EC 4.2.2.n1) (Exomuramidase) (Peptidoglycan lytic exotransglycosylase) (Slt70)	beta-1,4-N-MurNAc/GlcNAc	[Peptidoglycan metabolism]	-
bin08	HLUCCA08_14915	GH13	5.5e-68			CYT		0	N	Cytoplasmic	cytoplasm	Q9Z3R8	3.3e-151			cytoplasm	Maltodextrin glucosidase (EC 3.2.1.20)	Probable alpha-glucosidase (EC 3.2.1.20)	sucrose, maltose, trehalose	Maltose utilization	Alpha-glucosidase
bin08	HLUCCA08_14950	GH31	1e-115			CYT		0	N	Cytoplasmic	cytoplasm	Q01336	4.55e-136			cytoplasm	Alpha-xylosidase (EC 3.2.1.-)	Uncharacterized family 31 glucosidase ORF2 (EC 3.2.1.-) (Fragment)	alpha-xyloside	Maltose utilization	Alpha-xylosidase
bin08	HLUCCA08_15070	GH109	1.8e-14			CYT		0	N	Cytoplasmic	cytoplasm	Q9KWL3	3.58e-12			cytoplasm	hypothetical oxidoreductase related to N-acetylglucosamine utilization	4-carboxy-2-hydroxymuconate-6-semialdehyde dehydrogenase (CHMS dehydrogenase) (EC 1.1.1.312) (2-hydroxy-4-carboxymuconate semialdehyde hemiacetal dehydrogenase)	beta-1,4-N-acetylglucosamine	-	Beta-hexosaminidase
bin08	HLUCCA08_16250	GH23	1.6e-27			SpI	YES	0	N	Periplasmic	periplasm	O31608	2.21e-26			periplasm	Membrane-bound lytic murein transglycosylase D precursor (EC 3.2.1.-)	Putative murein lytic transglycosylase YjbJ (EC 4.-.-.-)	beta-1,4-N-MurNAc/GlcNAc	[Peptidoglycan metabolism]	-
bin08	HLUCCA08_16890	GH23	2.7e-22	YES		SpI		0	N	Unknown	cytoplasm	O31976	1.99e-25			periplasm	Membrane-bound lytic murein transglycosylase D precursor (EC 3.2.1.-)	SPBc2 prophage-derived uncharacterized transglycosylase YomI (EC 4.2.2.-)	-	-	-
bin08	HLUCCA08_17145	GH94	0			CYT		5	N	CytoplasmicMembrane	inner membrane	P20471	0	Cell inner membrane; Multi-pass membrane protein.		inner membrane	Cyclic beta-1,2-glucan synthase (EC 2.4.1.-)	Protein NdvB	-	-	-
bin08	HLUCCA08_18115	GH23	8.4e-25	YES		SpI	YES	1	N	CytoplasmicMembrane	periplasm	O31608	1.88e-22			periplasm	Membrane-bound lytic murein transglycosylase C precursor (EC 3.2.1.-)	Putative murein lytic transglycosylase YjbJ (EC 4.-.-.-)	beta-1,4-N-MurNAc/GlcNAc	[Peptidoglycan metabolism]	-
bin08	HLUCCA08_18565	GH1	7.4e-136			CYT		0	N	Cytoplasmic	cytoplasm	Q08638	9.78e-112			cytoplasm		Beta-glucosidase A (EC 3.2.1.21) (Beta-D-glucoside glucohydrolase) (Cellobiase) (Gentiobiase)	beta-1,4-glucosides	Beta-glucosides utilization	Beta glucosidase
bin08	HLUCCA08_18590	GH13	1.9e-72			CYT		0	N	Cytoplasmic	cytoplasm	Q9Z3R8	0			cytoplasm		Probable alpha-glucosidase (EC 3.2.1.20)	sucrose, maltose, trehalose	Sucrose utilization; Maltose utilization; Trehalose utilization	Alpha-glucosidase
bin09	HLUCCA09_00115	GH63	8.5e-37			CYT		0	N	Unknown	cytoplasm	Q8R086	0.15	Mitochondrion intermembrane space.		cytoplasm	FIG00741850: hypothetical protein	Sulfite oxidase, mitochondrial (EC 1.8.3.1)	alpha-glucosides	Alpha-glucosides utilization	Alpha-glucosidase
bin09	HLUCCA09_00690	GH103	3.6e-105	YES		SpI		1	N	CytoplasmicMembrane	periplasm	P41052	3.12e-26	Cell outer membrane; Lipid-anchor; Periplasmic side.		periplasm	Membrane-bound lytic murein transglycosylase B precursor (EC 3.2.1.-)	Membrane-bound lytic murein transglycosylase B (EC 4.2.2.n1) (35 kDa soluble lytic transglycosylase) (Murein hydrolase B) (Slt35)	beta-1,4-N-MurNAc/GlcNAc	[Peptidoglycan metabolism]	-
bin09	HLUCCA09_01560	GH23	4.1e-28	YES	YES	SpI	YES	1	N	CytoplasmicMembrane	periplasm	O31608	2.46e-30			periplasm	Transglycosylase SLT domain protein	Putative murein lytic transglycosylase YjbJ (EC 4.-.-.-)	beta-1,4-N-MurNAc/GlcNAc	[Peptidoglycan metabolism]	-
bin09	HLUCCA09_01640	GH103	4e-52	YES	YES	SpI		1	N	CytoplasmicMembrane	periplasm	P41052	1.87e-16	Cell outer membrane; Lipid-anchor; Periplasmic side.		periplasm	Membrane-bound lytic murein transglycosylase B precursor (EC 3.2.1.-)	Membrane-bound lytic murein transglycosylase B (EC 4.2.2.n1) (35 kDa soluble lytic transglycosylase) (Murein hydrolase B) (Slt35)	beta-1,4-N-MurNAc/GlcNAc	[Peptidoglycan metabolism]	-
bin09	HLUCCA09_02215	GH23	2e-29	YES	YES	SpI	YES	1	N	Periplasmic	periplasm	O31608	1.82e-28			periplasm	Membrane-bound lytic murein transglycosylase D precursor (EC 3.2.1.-)	Putative murein lytic transglycosylase YjbJ (EC 4.-.-.-)	beta-1,4-N-MurNAc/GlcNAc	[Peptidoglycan metabolism]	-
bin09	HLUCCA09_02275	GH23	7.9e-14	YES		SpII		0	N	Unknown	periplasm	O31608	2.28e-07			periplasm	Soluble lytic murein transglycosylase and related regulatory proteins (some contain LysM/invasin domains)	Putative murein lytic transglycosylase YjbJ (EC 4.-.-.-)	beta-1,4-N-MurNAc/GlcNAc	[Peptidoglycan metabolism]	-
bin09	HLUCCA09_04875	GH23	1.1e-20	YES		SpI		0	Y	Periplasmic	periplasm	P0AGC3	2.43e-18	Periplasm. Note=Tightly associated with the murein sacculus.		periplasm	Soluble lytic murein transglycosylase precursor (EC 3.2.1.-)	Soluble lytic murein transglycosylase (EC 4.2.2.n1) (Exomuramidase) (Peptidoglycan lytic exotransglycosylase) (Slt70)	beta-1,4-N-MurNAc/GlcNAc	[Peptidoglycan metabolism]	-
bin09	HLUCCA09_04975	GH13	5.3e-72			CYT		0	N	Cytoplasmic	cytoplasm	P29094	7.17e-168	Cytoplasm.		cytoplasm	Oligo-1,6-glucosidase (EC 3.2.1.10)	Oligo-1,6-glucosidase (EC 3.2.1.10) (Dextrin 6-alpha-D-glucanohydrolase) (Oligosaccharide alpha-1,6-glucosidase) (Sucrase-isomaltase) (Isomaltase)	alpha-1,6-glucosides	Alpha-glucosides utilization	Oligo-1,6-glucosidase
bin09	HLUCCA09_05705	GH108	1.5e-27			CYT		0	N	Cytoplasmic	unknown	Q5XI22	0.65	Cytoplasm {ECO:0000250}.		cytoplasm	SECRETION ACTIVATOR PROTEIN	Acetyl-CoA acetyltransferase, cytosolic (EC 2.3.1.9) (Cytosolic acetoacetyl-CoA thiolase)	-	-	-
bin09	HLUCCA09_05995	GH23	2.4e-20			CYT		0	N	Unknown	periplasm	A1S4X2	3.9	Cytoplasm {ECO:0000255|HAMAP-Rule:MF_00041}.		periplasm	Soluble lytic murein transglycosylase and related regulatory proteins (some contain LysM/invasin domains)	Cysteine--tRNA ligase (EC 6.1.1.16) (Cysteinyl-tRNA synthetase) (CysRS)	beta-1,4-N-MurNAc/GlcNAc	[Peptidoglycan metabolism]	-
bin09	HLUCCA09_06530	GH31	8.7e-129			CYT		0	N	Cytoplasmic	cytoplasm	Q01336	5.64e-126			cytoplasm	Alpha-xylosidase (EC 3.2.1.-)	Uncharacterized family 31 glucosidase ORF2 (EC 3.2.1.-) (Fragment)	alpha-xyloside	Xylose utilization	Alpha-xylosidase
bin09	HLUCCA09_07400	GH13	3e-44			CYT		0	N	Cytoplasmic	periplasm	P9WQ25	0			cytoplasm	Glycogen debranching enzyme (EC 3.2.1.-)	Glycogen operon protein GlgX homolog (EC 3.2.1.-)	alpha-1,4-glucosides	[Glycogen biosynthesis]	-
bin09	HLUCCA09_07470	GH103	4.7e-79	YES		SpI		0	N	CytoplasmicMembrane	periplasm	P41052	2.75e-09	Cell outer membrane; Lipid-anchor; Periplasmic side.		periplasm	FIG004335: Membrane-bound lytic murein transglycosylase B precursor (EC 3.2.1.-)	Membrane-bound lytic murein transglycosylase B (EC 4.2.2.n1) (35 kDa soluble lytic transglycosylase) (Murein hydrolase B) (Slt35)	beta-1,4-N-MurNAc/GlcNAc	[Peptidoglycan metabolism]	-
bin09	HLUCCA09_08355	GH26	2.2e-26	YES		SpI		0	N	Unknown	periplasm	Q8RS40	6.32e-05			periplasm	Endoglucanase H (EC 3.2.1.4)	Beta-1,3-xylanase (EC 3.2.1.32)	beta-1,4-glucosides	-	Cellulase
bin09	HLUCCA09_08385	GH128	1.3e-45			TMH	YES	0	Y	CytoplasmicMembrane	cytoplasm	Q09788	1.05e-10	Endoplasmic reticulum {ECO:0000269|PubMed:16823372}. Golgi apparatus {ECO:0000269|PubMed:16823372}. Secreted, cell wall {ECO:0000269|PubMed:17230583}. Note=Covalently attached to the cell wall. {ECO:0000269|PubMed:17230583}.		cytoplasm	hypothetical protein	Alkali-sensitive linkage protein 1	-	-	-
bin09	HLUCCA09_10800	GH13	1.6e-42			CYT		0	N	Cytoplasmic	cytoplasm	Q9M0S5	5.36e-164	Plastid, chloroplast {ECO:0000269|PubMed:16495218, ECO:0000269|PubMed:18431481}. Note=Localizes to granule-like structures inside the chloroplast.		cytoplasm	Glycogen debranching enzyme (EC 3.2.1.-)	Isoamylase 3, chloroplastic (AtISA3) (EC 3.2.1.68)	alpha-1,6-glucosides	Alpha-glucosides utilization	Isoamylase
bin09	HLUCCA09_11845	GH94	3.3e-278		YES	CYT		5	Y	CytoplasmicMembrane	inner membrane	P20471	0	Cell inner membrane; Multi-pass membrane protein.		inner membrane	Cyclic beta-1,2-glucan synthase (EC 2.4.1.-)	Protein NdvB	-	-	-
bin09	HLUCCA09_12065	GH13	5e-62		YES	CYT		0	N	Cytoplasmic	unknown	Q9Z3R8	5.71e-118			cytoplasm	Maltodextrin glucosidase (EC 3.2.1.20)	Probable alpha-glucosidase (EC 3.2.1.20)	sucrose, maltose, trehalose	Sucrose utilization; Maltose utilization; Trehalose utilization	Alpha-glucosidase
bin09	HLUCCA09_14100	GH1	6.4e-138			CYT		0	N	Cytoplasmic	cytoplasm	Q08638	5.08e-124			cytoplasm	Beta-glucosidase (EC 3.2.1.21)	Beta-glucosidase A (EC 3.2.1.21) (Beta-D-glucoside glucohydrolase) (Cellobiase) (Gentiobiase)	beta-1,4-glucosides	Beta-glucosides utilization	Beta glucosidase
bin09	HLUCCA09_14125	GH13	6.8e-56			CYT		0	N	Cytoplasmic	outer membrane	Q9Z3R8	8.11e-111			cytoplasm	Alpha-glucosidase AglA	Probable alpha-glucosidase (EC 3.2.1.20)	sucrose, maltose, trehalose	Sucrose utilization; Maltose utilization; Trehalose utilization	Alpha-glucosidase
bin09	HLUCCA09_15080	GH3	1.3e-38			CYT		0	N	Cytoplasmic	cytoplasm	Q0A911	3.49e-40	Cytoplasm {ECO:0000255|HAMAP-Rule:MF_00364}.		cytoplasm	Beta N-acetyl-glucosaminidase (EC 3.2.1.52)	Beta-hexosaminidase (EC 3.2.1.52) (Beta-N-acetylhexosaminidase) (N-acetyl-beta-glucosaminidase)	beta-1,4-N-acetylglucosamine	N-acetylglucosamine utilization	Beta-hexosaminidase
bin09	HLUCCA09_16270	GH13	1.4e-15			CYT		0	N	Cytoplasmic	cytoplasm	P9WQ23	1.6	Cytoplasm {ECO:0000250}.		cytoplasm	FIG00565140: hypothetical protein	Malto-oligosyltrehalose trehalohydrolase (MTHase) (EC 3.2.1.141) (4-alpha-D-((1->4)-alpha-D-glucano)trehalose trehalohydrolase) (Maltooligosyl trehalose trehalohydrolase)	-	-	-
bin09	HLUCCA09_16275	GH13	2.5e-24			CYT		0	N	Cytoplasmic	extracellular	Q165E2	0			cytoplasm	alpha-1,4-glucosides (glycogen) branching enzyme, GH-13-type (EC 2.4.1.18)	1,4-alpha-glucan branching enzyme GlgB (EC 2.4.1.18) (1,4-alpha-D-glucan:1,4-alpha-D-glucan 6-glucosyl-transferase) (Alpha-(1->4)-glucan branching enzyme) (Glycogen branching enzyme) (BE)	alpha-1,4-glucosides	[Glycogen biosynthesis]	-
bin09	HLUCCA09_17530	GH23	6.6e-09	YES		SpII		0	N	Unknown	periplasm	P35842	0.37			periplasm	putative lipoprotein	Acid phosphatase PHO11 (EC 3.1.3.2) (P56)	-	-	-
bin09	HLUCCA09_19150	GH103	5.8e-99	YES	YES	SpII	YES	0	N	CytoplasmicMembrane	periplasm	P41052	6.64e-28	Cell outer membrane; Lipid-anchor; Periplasmic side.		periplasm	Membrane-bound lytic murein transglycosylase B precursor (EC 3.2.1.-)	Membrane-bound lytic murein transglycosylase B (EC 4.2.2.n1) (35 kDa soluble lytic transglycosylase) (Murein hydrolase B) (Slt35)	beta-1,4-N-MurNAc/GlcNAc	[Peptidoglycan metabolism]	-
bin09	HLUCCA09_19565	GH23	3.7e-07	YES		SpI		0	N	Unknown	periplasm	A8GI11	0.4	Cell outer membrane; Peripheral membrane protein. Note=Attached to the inner leaflet of the outer membrane. {ECO:0000255|HAMAP-Rule:MF_02016}.		periplasm	Soluble lytic murein transglycosylase and related regulatory proteins (some contain LysM/invasin domains)	Membrane-bound lytic murein transglycosylase F (EC 4.2.2.n1) (Murein lyase F)	beta-1,4-N-MurNAc/GlcNAc	[Peptidoglycan metabolism]	-
bin09	HLUCCA09_20050	GH32	9.4e-36			CYT		0	N	Cytoplasmic	cytoplasm	P40912	1.83e-07			cytoplasm	Sucrose-6-phosphate hydrolase (EC 3.2.1.B3)	Invertase (EC 3.2.1.26) (Beta-fructofuranosidase 2) (Saccharase)	sucrose-6P	Sucrose utilization	Sucrose-6-phosphate hydrolase
Ana	HLUCCA11_00390	GH13	3.4e-45			CYT		0	N	Cytoplasmic	cytoplasm	P9WQ25	0			cytoplasm	Glycogen debranching enzyme (EC 3.2.1.-)	Glycogen operon protein GlgX homolog (EC 3.2.1.-)	alpha-1,4-glucosides	[Glycogen biosynthesis]	-
Ana	HLUCCA11_01690	GH13	8.4e-38			CYT		0	N	Cytoplasmic	cytoplasm	P06279	1.07e-154	Secreted {ECO:0000269|PubMed:2999073, ECO:0000269|Ref.4}.		cytoplasm	Cytoplasmic alpha-amylase (EC 3.2.1.1)	Alpha-amylase (EC 3.2.1.1) (1,4-alpha-D-glucan glucanohydrolase)	alpha-1,4-glucosides	-	-
Ana	HLUCCA11_02545	GH57	1.2e-81			CYT		0	N	Cytoplasmic	cytoplasm	Q5JDJ7	7.89e-80			cytoplasm	Glycogen branching enzyme, GH-57-type, archaeal (EC 2.4.1.18)	1,4-alpha-glucan branching enzyme TK1436 (EC 2.4.1.18) (1,4-alpha-D-glucan:1,4-alpha-D-glucan 6-glucosyl-transferase) (Alpha-(1->4)-glucan branching enzyme) (Branching enzyme) (BE)	alpha-1,4-glucosides	[Glycogen biosynthesis]	-
Ana	HLUCCA11_02630	GH51	7.5e-08	YES		SpI	YES	0	N	Unknown	periplasm	Q48815	4.5	Cell inner membrane {ECO:0000305}; Multi-pass membrane protein {ECO:0000305}.		periplasm	hypothetical protein	Protein HelA	-	-	-
Ana	HLUCCA11_02735	GH9	4.1e-31		YES	TMH	YES	1	N	Unknown	outer membrane	A7LXT3	1.16e-22	Cell outer membrane {ECO:0000305}; Lipid-anchor {ECO:0000255|PROSITE-ProRule:PRU00303}. Note=Cell outer membrane localization is predicted by analogy with the archetypal sus locus. {ECO:0000269|PubMed:24463512}.		inner membrane	Endoglucanase D precursor (EC 3.2.1.4)	Xyloglucan-specific endo-beta-1,4-glucanase BoGH9A (EC 3.2.1.151) (Glycosyl hydrolase family protein 9A) (BoGH9A)	beta-1,4-glucosides	-	Cellulase
Ana	HLUCCA11_03050	GH51	3.7e-15			SpI	YES	1	Y	Unknown	extracellular	Q7V9J9	0.55			inner membrane	hypothetical protein	50S ribosomal protein L9	-	-	-
Ana	HLUCCA11_03330	GH63	2.7e-19			CYT		0	N	Unknown	cytoplasm	Q04336	0			cytoplasm	Acyl-coenzyme A synthetases/AMP-(fatty) acid ligases	Uncharacterized protein YMR196W	-	-	-
Ana	HLUCCA11_03560	GH109	3.6e-14			CYT		0	N	Cytoplasmic	cytoplasm	O13991	5.19e-14			cytoplasm	NADH-dependent dehydrogenase	Uncharacterized oxidoreductase C26H5.09c (EC 1.-.-.-)	-	-	-
Ana	HLUCCA11_03685	GH3	7.7e-56			CYT		0	N	CytoplasmicMembrane	cytoplasm	P40406	1.52e-54	Cell membrane {ECO:0000255|PROSITE-ProRule:PRU00303}; Lipid-anchor {ECO:0000255|PROSITE-ProRule:PRU00303}. Secreted, cell wall {ECO:0000269|PubMed:20400549}. Note=Detected in the culture supernatant, predominantly associated with cell wall-derived particulate material. A minor proportion is detected in the soluble fraction.		cytoplasm	Beta-hexosaminidase (EC 3.2.1.52)	Beta-hexosaminidase (EC 3.2.1.52) (Beta-N-acetylhexosaminidase) (N-acetyl-beta-glucosaminidase) (N-acetylglucosaminidase) (ORF1)	beta-1,4-N-acetylglucosamine	-	-
Ana	HLUCCA11_04870	GH77	2e-157			CYT		0	N	Cytoplasmic	periplasm	P72785	7.85e-177	Cytoplasm {ECO:0000250}.		cytoplasm	4-alpha-glucanotransferase (amylomaltase) (EC 2.4.1.25)	4-alpha-glucanotransferase (EC 2.4.1.25) (Amylomaltase) (Disproportionating enzyme) (D-enzyme)	alpha-1,4-glucosides	-	-
Ana	HLUCCA11_06185	GH13	1.6e-50			CYT		0	N	Cytoplasmic	cytoplasm	P95867	1.56e-33	Cytoplasm {ECO:0000250}.		cytoplasm	alpha-1,4-glucosides branching enzyme (EC 2.4.1.18)	Malto-oligosyltrehalose trehalohydrolase (MTHase) (EC 3.2.1.141) (4-alpha-D-((1->4)-alpha-D-glucano)trehalose trehalohydrolase) (Maltooligosyl trehalose trehalohydrolase)	alpha-1,4-glucosides	[Trehalose biosynthesis]	-
Ana	HLUCCA11_06795	GH65	1e-132			CYT		0	N	Unknown	cytoplasm	Q8L164	0			cytoplasm	Maltose phosphorylase (EC 2.4.1.8) / Trehalose phosphorylase (EC 2.4.1.64)	Alpha,alpha-trehalose phosphorylase (TPase) (EC 2.4.1.64)	maltose	-	-
Ana	HLUCCA11_06975	GH13	5.2e-66			CYT		0	Y	Cytoplasmic	cytoplasm	A0R6E0	0			cytoplasm	Trehalose synthase (EC 5.4.99.16)	Trehalose synthase/amylase TreS (EC 3.2.1.1) (EC 5.4.99.16) (Maltose alpha-D-glucosyltransferase) (MTase)	trehalose	[Trehalose biosynthesis]	-
Ana	HLUCCA11_10205	GH116	3.9e-143		YES	SpI	YES	0	N	Unknown	outer membrane	Q9HCG7	2.75e-105	Endoplasmic reticulum membrane {ECO:0000250}; Peripheral membrane protein {ECO:0000250}; Cytoplasmic side {ECO:0000250}. Golgi apparatus membrane {ECO:0000250}; Peripheral membrane protein {ECO:0000250}; Cytoplasmic side {ECO:0000250}. Note=Not localized to lipid rafts. {ECO:0000269|PubMed:17105727}.		cytoplasm	hypothetical protein	Non-lysosomal glucosylceramidase (NLGase) (EC 3.2.1.45) (Beta-glucocerebrosidase 2) (Beta-glucosidase 2) (Glucosylceramidase 2)	beta-glucosides	-	-
Ana	HLUCCA11_10695	GH78	4.1e-13			CYT		0	N	Unknown	cytoplasm	Q2PQH8	1.81e-23	Cytoplasm {ECO:0000250}. Note=Under glycogenolytic conditions localizes to the nucleus. {ECO:0000250}.		cytoplasm	Putative glycogen debranching enzyme, archaeal type, TIGR01561	Glycogen debranching enzyme (Glycogen debrancher) [Includes: 4-alpha-glucanotransferase (EC 2.4.1.25) (Oligo-1,4-1,4-glucantransferase); Amylo-alpha-1,6-glucosidase (Amylo-1,6-glucosidase) (EC 3.2.1.33) (Dextrin 6-alpha-D-glucosidase)]	alpha-1,4-glucosides	[Glycogen biosynthesis]	-
Ana	HLUCCA11_10980	GH13	3.7e-67			CYT		0	N	Cytoplasmic	extracellular	Q9Z3R8	2.8e-144			cytoplasm	Maltodextrin glucosidase (EC 3.2.1.20)	Probable alpha-glucosidase (EC 3.2.1.20)	sucrose, maltose, trehalose	-	-
Ana	HLUCCA11_10985	GH13	1.3e-66			CYT		0	N	CytoplasmicMembrane	cytoplasm	Q9Z3R8	2.53e-157			cytoplasm	Maltodextrin glucosidase (EC 3.2.1.20)	Probable alpha-glucosidase (EC 3.2.1.20)	sucrose, maltose, trehalose	-	-
Ana	HLUCCA11_11080	GH73	1.7e-08			CYT		0	N	Unknown	cytoplasm	O51481	2.01e-21			cytoplasm	N-acetylmuramoyl-L-alanine amidase (EC 3.5.1.28)	Uncharacterized protein BB_0531	-	-	-
Ana	HLUCCA11_12450	GH104	1.5e-32			CYT	YES	0	N	Unknown	cytoplasm	P65739	0.17	Cytoplasm {ECO:0000255|HAMAP-Rule:MF_00019}. Note=Associated with the membrane possibly through PlsY. {ECO:0000255|HAMAP-Rule:MF_00019}.		cytoplasm	Muramidase (phage lambda lysozyme)	Phosphate acyltransferase (EC 2.3.1.n2) (Acyl-ACP phosphotransacylase) (Acyl-[acyl-carrier-protein]--phosphate acyltransferase) (Phosphate-acyl-ACP acyltransferase)	-	-	-
Ana	HLUCCA11_12595	GH102	3.7e-30	YES		SpI	YES	0	N	OuterMembrane	outer membrane	P57531	3.7e-29	Note=In closely related bacteria this protein is attached to the outer membrane by a lipid anchor. This is apparently not the case here.		periplasm	Membrane-bound lytic murein transglycosylase A precursor (EC 3.2.1.-)	Membrane-bound lytic murein transglycosylase A homolog (EC 4.2.2.n1) (Murein hydrolase A)	beta-1,4-N-MurNAc/GlcNAc	[Peptidoglycan metabolism]	-
Ana	HLUCCA11_12790	GH57	6.7e-49			CYT		0	N	Cytoplasmic	cytoplasm	P09961	0.005	Cytoplasm.		cytoplasm	Alpha-amylase/alpha-mannosidase	Alpha-amylase 1 (EC 3.2.1.1) (1,4-alpha-D-glucan glucanohydrolase)	alpha-1,4-glucosides	-	-
Ana	HLUCCA11_13075	GH15	1e-81			CYT		0	N	Cytoplasmic	cytoplasm	Q10211	4.55e-115	Membrane {ECO:0000305}; Multi-pass membrane protein {ECO:0000305}.		cytoplasm	Glucoamylase (EC 3.2.1.3)	Uncharacterized protein C4H3.03c	alpha-1,4-glucosides	-	-
Ana	HLUCCA11_14620	GH13	1.4e-60			CYT		0	N	Cytoplasmic	cytoplasm	Q08341	7.35e-95			cytoplasm	Neopullulanase (EC 3.2.1.135)	Cyclomaltodextrinase (CDase) (EC 3.2.1.54) (Cyclomaltodextrin hydrolase, decycling)	alpha-1,4-glucosides	-	-
Ana	HLUCCA11_14635	GH13	3.3e-16			CYT		0	N	Cytoplasmic	cytoplasm	Q44315	4.76e-86			cytoplasm	Malto-oligosyltrehalose synthase (EC 5.4.99.15)	Maltooligosyl trehalose synthase (EC 5.4.99.15) ((1,4)-alpha-D-glucan 1-alpha-D-glucosylmutase)	alpha-1,4-glucosides	-	-
Ana	HLUCCA11_14640	GH13	5.2e-39			CYT	YES	0	N	Cytoplasmic	cytoplasm	P95867	1.22e-159	Cytoplasm {ECO:0000250}.		cytoplasm	Malto-oligosyltrehalose trehalohydrolase (EC 3.2.1.141)	Malto-oligosyltrehalose trehalohydrolase (MTHase) (EC 3.2.1.141) (4-alpha-D-((1->4)-alpha-D-glucano)trehalose trehalohydrolase) (Maltooligosyl trehalose trehalohydrolase)	alpha-1,4-glucosides	[Trehalose biosynthesis]	-
Ana	HLUCCA11_14820	GH24	2.4e-47			CYT		0	N	Unknown	cytoplasm	Q37896	2.22e-30	Host cytoplasm {ECO:0000250|UniProtKB:P11187}. Note=The endolysin is cytoplasmic, but can reach the periplasmic space with the help of the holins which disrupt the host cell membrane. {ECO:0000250|UniProtKB:P11187}.		cytoplasm	Phage lysin (EC 3.2.1.17) # Phage lysozyme or muramidase (EC 3.2.1.17)	Lysozyme (EC 3.2.1.17) (Endolysin) (Lysis protein) (Morphogenesis protein 2) (Muramidase)	beta-1,4-N-MurNAc/GlcNAc	[Peptidoglycan metabolism]	-
Ana	HLUCCA11_15745	GH13	5.6e-49			CYT		0	N	Cytoplasmic	cytoplasm	P9WQ25	0			cytoplasm	Glycogen debranching enzyme (EC 3.2.1.-)	Glycogen operon protein GlgX homolog (EC 3.2.1.-)	alpha-1,4-glucosides	[Glycogen biosynthesis]	-
Ana	HLUCCA11_15780	GH13	1.4e-32			CYT		0	N	Cytoplasmic	cytoplasm	Q3M473	0			cytoplasm	alpha-1,4-glucosides (glycogen) branching enzyme, GH-13-type (EC 2.4.1.18)	1,4-alpha-glucan branching enzyme GlgB (EC 2.4.1.18) (1,4-alpha-D-glucan:1,4-alpha-D-glucan 6-glucosyl-transferase) (Alpha-(1->4)-glucan branching enzyme) (Glycogen branching enzyme) (BE)	alpha-1,4-glucosides	[Glycogen biosynthesis]	-
Ana	HLUCCA11_15830	GH57	4.6e-10			CYT		0	N	Unknown	cytoplasm	A9ZND1	0.59			cytoplasm	FIG00559198: hypothetical protein	Xylan 1,3-beta-xylosidase (EC 3.2.1.72)	-	-	-
Ana	HLUCCA11_15900	GH13	1.5e-39			CYT		0	N	Cytoplasmic	extracellular	P06279	5.71e-168	Secreted {ECO:0000269|PubMed:2999073, ECO:0000269|Ref.4}.		cytoplasm	Cytoplasmic alpha-amylase (EC 3.2.1.1)	Alpha-amylase (EC 3.2.1.1) (1,4-alpha-D-glucan glucanohydrolase)	alpha-1,4-glucosides	-	-
Ana	HLUCCA11_16630	GH32	2.9e-16			CYT	YES	0	N	Unknown	cytoplasm	Q74K42	0.000156	Secreted, cell wall {ECO:0000255|PROSITE-ProRule:PRU00477}; Peptidoglycan-anchor {ECO:0000255|PROSITE-ProRule:PRU00477}.		cytoplasm	hypothetical protein	Inulosucrase (IS) (EC 2.4.1.9)	fructosides	-	-
Ana	HLUCCA11_17210	GH109	6.6e-15			CYT		0	N	Cytoplasmic	unknown	Q6M0B9	3.24e-46			cytoplasm	Probable oxidoreductase	UDP-N-acetylglucosamine 3-dehydrogenase (EC 1.1.1.374) (UDP-GlcNAc oxidoreductase) (UDP-N-acetyl-alpha-D-glucosamine:NAD+ 3-oxidoreductase)	-	-	-
Ana	HLUCCA11_17420	GH23	1e-23			SpI	YES	1	N	Periplasmic	periplasm	P0AGC3	1.61e-23	Periplasm. Note=Tightly associated with the murein sacculus.		periplasm	Soluble lytic murein transglycosylase precursor (EC 3.2.1.-)	Soluble lytic murein transglycosylase (EC 4.2.2.n1) (Exomuramidase) (Peptidoglycan lytic exotransglycosylase) (Slt70)	beta-1,4-N-MurNAc/GlcNAc	[Peptidoglycan metabolism]	-
Ana	HLUCCA11_18305	GH13	1.5e-41			CYT		0	N	Cytoplasmic	extracellular	P9WQ25	2.8e-162			cytoplasm	Glycogen debranching enzyme (EC 3.2.1.-)	Glycogen operon protein GlgX homolog (EC 3.2.1.-)	alpha-1,4-glucosides	[Glycogen biosynthesis]	-
Ana	HLUCCA11_18545	GH77	3.8e-159			TMH		0	N	Cytoplasmic	cytoplasm	P72785	2.82e-162	Cytoplasm {ECO:0000250}.		cytoplasm	4-alpha-glucanotransferase (amylomaltase) (EC 2.4.1.25)	4-alpha-glucanotransferase (EC 2.4.1.25) (Amylomaltase) (Disproportionating enzyme) (D-enzyme)	alpha-1,4-glucosides	[Glycogen biosynthesis]	-
Ana	HLUCCA11_18900	GH19	5.5e-21			CYT	YES	0	Y	Unknown	extracellular	O64203	4.61e-05			periplasm	Membrane-bound lytic murein transglycosylase D precursor (EC 3.2.1.-)	Gene 10 protein (Gp10)	-	-	-
Ana	HLUCCA11_21825	GH38	1.4e-68			CYT		0	N	Unknown	cytoplasm	Q54K67	3.09e-97			cytoplasm	Alpha-mannosidase	Alpha-mannosidase G (EC 3.2.1.24)	alpha-mannoside	-	-
bin12	HLUCCA12_00135	GH23	2.2e-07	YES		SpI		0	N	Unknown	periplasm	P39434	0.3	Periplasm {ECO:0000305}.		periplasm	hypothetical protein	Soluble lytic murein transglycosylase (EC 4.2.2.n1) (Peptidoglycan lytic exotransglycosylase) (Slt70)	beta-1,4-N-MurNAc/GlcNAc	[Peptidoglycan metabolism]	-
bin12	HLUCCA12_00375	GH74	3.3e-12			CYT	YES	0	N	Unknown	cytoplasm	A1DAU0	0.000219	Secreted {ECO:0000305}.		cytoplasm	Sialidase (EC 3.2.1.18)	Probable oligoxyloglucan-reducing end-specific xyloglucanase (OREX) (EC 3.2.1.150)	-	-	-
bin12	HLUCCA12_01695	GH23	9.9e-15	YES		SpI	YES	0	N	Unknown	periplasm	Q9JVY6	1.2	Cytoplasm {ECO:0000255|HAMAP-Rule:MF_02006}.		periplasm	Soluble lytic murein transglycosylase and related regulatory proteins (some contain LysM/invasin domains)	Tyrosine--tRNA ligase (EC 6.1.1.1) (Tyrosyl-tRNA synthetase) (TyrRS)	beta-1,4-N-MurNAc/GlcNAc	[Peptidoglycan metabolism]	-
bin12	HLUCCA12_01825	GH108	2.5e-28			CYT		0	N	Cytoplasmic	unknown	Q9HY08	1.5			cytoplasm	SECRETION ACTIVATOR PROTEIN	DNA mismatch repair protein MutS	-	-	-
bin12	HLUCCA12_03015	GH23	2e-26			CYT	YES	0	N	Periplasmic	unknown	O31608	7.23e-29			periplasm	Membrane-bound lytic murein transglycosylase D precursor (EC 3.2.1.-)	Putative murein lytic transglycosylase YjbJ (EC 4.-.-.-)	beta-1,4-N-MurNAc/GlcNAc	[Peptidoglycan metabolism]	-
bin12	HLUCCA12_04005	GH8	9.2e-60	YES	YES	SpI		0	N	Extracellular	cytoplasm	P27032	1.7e-40		T5SS	extracellular	Endoglucanase precursor (EC 3.2.1.4)	Minor endoglucanase Y (EC 3.2.1.4) (Cellulase Y) (Endo-1,4-beta-glucanase Y) (EGY)	glucans (beta-1,4-glucosides)	-	Cellulase
bin12	HLUCCA12_04475	GH23	2.5e-25	YES		SpI		0	N	Periplasmic	periplasm	O31608	1.26e-22			periplasm	Membrane-bound lytic murein transglycosylase D precursor (EC 3.2.1.-)	Putative murein lytic transglycosylase YjbJ (EC 4.-.-.-)	beta-1,4-N-MurNAc/GlcNAc	[Peptidoglycan metabolism]	-
bin12	HLUCCA12_06010	GH109	4.7e-09			CYT		0	N	Unknown	unknown	Q54728	1.28e-22			cytoplasm	Myo-inositol 2-dehydrogenase (EC 1.1.1.18)	Uncharacterized oxidoreductase SP_1686 (EC 1.-.-.-)	-	-	-
bin12	HLUCCA12_06200	GH103	1.4e-81	YES		SpI		0	N	CytoplasmicMembrane	periplasm	P41052	5.2e-12	Cell outer membrane; Lipid-anchor; Periplasmic side.		periplasm	Membrane-bound lytic murein transglycosylase B precursor (EC 3.2.1.-)	Membrane-bound lytic murein transglycosylase B (EC 4.2.2.n1) (35 kDa soluble lytic transglycosylase) (Murein hydrolase B) (Slt35)	beta-1,4-N-MurNAc/GlcNAc	[Peptidoglycan metabolism]	-
bin12	HLUCCA12_07840	GH103	2.7e-104	YES		SpII		0	N	CytoplasmicMembrane	periplasm	P41052	7.27e-26	Cell outer membrane; Lipid-anchor; Periplasmic side.		periplasm	Membrane-bound lytic murein transglycosylase B precursor (EC 3.2.1.-)	Membrane-bound lytic murein transglycosylase B (EC 4.2.2.n1) (35 kDa soluble lytic transglycosylase) (Murein hydrolase B) (Slt35)	beta-1,4-N-MurNAc/GlcNAc	[Peptidoglycan metabolism]	-
bin12	HLUCCA12_08065	GH102	3.9e-30	YES		SpI		0	N	OuterMembrane	periplasm	Q9KPQ4	2.97e-26	Cell outer membrane {ECO:0000250}; Lipid-anchor {ECO:0000255|PROSITE-ProRule:PRU00303}.		periplasm	Membrane-bound lytic murein transglycosylase A precursor (EC 3.2.1.-)	Membrane-bound lytic murein transglycosylase A (EC 4.2.2.n1) (Murein hydrolase A)	beta-1,4-N-MurNAc/GlcNAc	[Peptidoglycan metabolism]	-
bin12	HLUCCA12_10750	GH23	1.4e-14			SpII		0	N	Unknown	periplasm	O31608	1.05e-07			periplasm	Soluble lytic murein transglycosylase and related regulatory proteins (some contain LysM/invasin domains)	Putative murein lytic transglycosylase YjbJ (EC 4.-.-.-)	beta-1,4-N-MurNAc/GlcNAc	[Peptidoglycan metabolism]	-
bin12	HLUCCA12_11100	GH23	2.8e-20	YES		SpI		0	N	Unknown	periplasm	P0AGC3	1.37e-16	Periplasm. Note=Tightly associated with the murein sacculus.		periplasm	Soluble lytic murein transglycosylase precursor (EC 3.2.1.-)	Soluble lytic murein transglycosylase (EC 4.2.2.n1) (Exomuramidase) (Peptidoglycan lytic exotransglycosylase) (Slt70)	beta-1,4-N-MurNAc/GlcNAc	[Peptidoglycan metabolism]	-
bin12	HLUCCA12_12715	GH23	1e-09			SpII		0	N	Unknown	periplasm	A8BM50	2.7			periplasm	putative lipoprotein	Alpha-tubulin N-acetyltransferase (Alpha-TAT) (TAT) (EC 2.3.1.108) (Acetyltransferase mec-17 homolog)	-	-	-
bin12	HLUCCA12_16210	GH3	2.2e-33			CYT		0	N	Unknown	cytoplasm	Q0AF74	3.64e-31	Cytoplasm {ECO:0000255|HAMAP-Rule:MF_00364}.		cytoplasm	Beta N-acetyl-glucosaminidase (EC 3.2.1.52)	Beta-hexosaminidase (EC 3.2.1.52) (Beta-N-acetylhexosaminidase) (N-acetyl-beta-glucosaminidase)	beta-1,4-N-acetylglucosamine	N-acetylglucosamine utilization	Beta-hexosaminidase
bin07	HLUCCO07_02175	GH23	7.8e-24	YES		SpI	YES	0	N	Unknown	periplasm	O31976	1.8e-28			periplasm	Transglycosylase SLT domain protein	SPBc2 prophage-derived uncharacterized transglycosylase YomI (EC 4.2.2.-)	-	-	-
bin07	HLUCCO07_03195	GH108	4.8e-25			CYT		0	N	Cytoplasmic	cytoplasm	P38717	0.18	Endoplasmic reticulum membrane {ECO:0000269|PubMed:26001273}; Single-pass membrane protein {ECO:0000255}. Note=Localizes to puncta in the cell periphery representing cortical endoplasmic reticulum (cER)-plasma membrane (PM) membrane contact sites. {ECO:0000269|PubMed:26001273}.		cytoplasm	SECRETION ACTIVATOR PROTEIN	Membrane-anchored lipid-binding protein SIP3 (Lipid transfer protein anchored at membrane contact sites 3) (SNF1-interacting protein 3)	-	-	-
bin07	HLUCCO07_05370	GH103	2.8e-53	YES		SpI	YES	0	N	CytoplasmicMembrane	periplasm	P41052	1.03e-16	Cell outer membrane; Lipid-anchor; Periplasmic side.		periplasm	Membrane-bound lytic murein transglycosylase B precursor (EC 3.2.1.-)	Membrane-bound lytic murein transglycosylase B (EC 4.2.2.n1) (35 kDa soluble lytic transglycosylase) (Murein hydrolase B) (Slt35)	beta-1,4-N-MurNAc/GlcNAc	[Peptidoglycan metabolism]	-
bin07	HLUCCO07_05790	GH3	1.2e-38			CYT		0	N	Cytoplasmic	cytoplasm	Q2KXM7	9.89e-34	Cytoplasm {ECO:0000255|HAMAP-Rule:MF_00364}.		cytoplasm	Beta N-acetyl-glucosaminidase (EC 3.2.1.52)	Beta-hexosaminidase (EC 3.2.1.52) (Beta-N-acetylhexosaminidase) (N-acetyl-beta-glucosaminidase)	beta-1,4-N-acetylglucosamine	-	Beta-hexosaminidase
bin07	HLUCCO07_07135	GH102	3e-41	YES		SpI		0	N	OuterMembrane	cytoplasm	Q9KPQ4	1.44e-32	Cell outer membrane {ECO:0000250}; Lipid-anchor {ECO:0000255|PROSITE-ProRule:PRU00303}.		periplasm	Membrane-bound lytic murein transglycosylase A precursor (EC 3.2.1.-)	Membrane-bound lytic murein transglycosylase A (EC 4.2.2.n1) (Murein hydrolase A)	beta-1,4-N-MurNAc/GlcNAc	[Peptidoglycan metabolism]	-
bin07	HLUCCO07_08285	GH23	2e-16		YES	SpI	YES	0	N	CytoplasmicMembrane	periplasm	Q9URX4	0.71	Spore wall {ECO:0000269|PubMed:10759889}. Note=Spore rim.		periplasm	FIG016425: Soluble lytic murein transglycosylase and related regulatory proteins (some contain LysM/invasin domains)	Uncharacterized family 31 glucosidase C1039.11c (EC 3.2.1.-)	-	-	-
bin07	HLUCCO07_08755	GH23	9.7e-15			SpII	YES	0	N	Unknown	periplasm	O31608	1.25e-07			periplasm	Soluble lytic murein transglycosylase and related regulatory proteins (some contain LysM/invasin domains)	Putative murein lytic transglycosylase YjbJ (EC 4.-.-.-)	beta-1,4-N-MurNAc/GlcNAc	[Peptidoglycan metabolism]	-
bin07	HLUCCO07_09165	GH103	2.4e-100	YES		SpI		0	N	CytoplasmicMembrane	unknown	P41052	5.81e-26	Cell outer membrane; Lipid-anchor; Periplasmic side.		periplasm	Membrane-bound lytic murein transglycosylase B precursor (EC 3.2.1.-)	Membrane-bound lytic murein transglycosylase B (EC 4.2.2.n1) (35 kDa soluble lytic transglycosylase) (Murein hydrolase B) (Slt35)	beta-1,4-N-MurNAc/GlcNAc	[Peptidoglycan metabolism]	-
bin07	HLUCCO07_09840	GH109	6e-14			CYT		0	N	Cytoplasmic	unknown	P74041	1.82e-18			cytoplasm	FIG01026531: hypothetical protein	Uncharacterized oxidoreductase sll0816 (EC 1.-.-.-)	-	-	-
bin07	HLUCCO07_10320	GH74	3.6e-09			CYT	YES	0	N	Unknown	outer membrane	A1DAU0	0.11	Secreted {ECO:0000305}.		cytoplasm	Sialidase (EC 3.2.1.18)	Probable oligoxyloglucan-reducing end-specific xyloglucanase (OREX) (EC 3.2.1.150)	-	-	-
bin07	HLUCCO07_10590	GH23	7.6e-25	YES		SpI		0	N	Periplasmic	periplasm	O31608	2.97e-17			periplasm	Membrane-bound lytic murein transglycosylase D precursor (EC 3.2.1.-)	Putative murein lytic transglycosylase YjbJ (EC 4.-.-.-)	beta-1,4-N-MurNAc/GlcNAc	[Peptidoglycan metabolism]	-
bin07	HLUCCO07_12235	GH23	1.4e-22	YES		SpI		0	Y	Periplasmic	periplasm	P0AGC3	1.54e-20	Periplasm. Note=Tightly associated with the murein sacculus.		periplasm	Soluble lytic murein transglycosylase precursor (EC 3.2.1.-)	Soluble lytic murein transglycosylase (EC 4.2.2.n1) (Exomuramidase) (Peptidoglycan lytic exotransglycosylase) (Slt70)	beta-1,4-N-MurNAc/GlcNAc	[Peptidoglycan metabolism]	-
bin07	HLUCCO07_13155	GH23	7.8e-09			CYT	YES	0	N	Periplasmic	outer membrane	Q7YT16	0.58			periplasm	hypothetical protein	Lysozyme 1 (EC 3.2.1.17) (1,4-beta-N-acetylmuramidase 1)	beta-1,4-N-MurNAc/GlcNAc	[Peptidoglycan metabolism]	-
bin07	HLUCCO07_14420	GH25	1.1e-46	YES	YES	SpII	YES	0	N	Unknown	periplasm	P76421	1.04e-33			periplasm	Lyzozyme M1 (1,4-beta-N-acetylmuramidase) (EC 3.2.1.17)	Uncharacterized protein YegX	-	-	-
bin07	HLUCCO07_14615	GH103	1.7e-102		YES	SpII	YES	0	N	CytoplasmicMembrane	periplasm	P41052	1.88e-30	Cell outer membrane; Lipid-anchor; Periplasmic side.		periplasm	Membrane-bound lytic murein transglycosylase B precursor (EC 3.2.1.-)	Membrane-bound lytic murein transglycosylase B (EC 4.2.2.n1) (35 kDa soluble lytic transglycosylase) (Murein hydrolase B) (Slt35)	beta-1,4-N-MurNAc/GlcNAc	[Peptidoglycan metabolism]	-
bin07	HLUCCO07_16015	GH103	1.4e-77	YES		SpI		0	N	CytoplasmicMembrane	periplasm	P41052	2.55e-08	Cell outer membrane; Lipid-anchor; Periplasmic side.		periplasm	Membrane-bound lytic murein transglycosylase B precursor (EC 3.2.1.-)	Membrane-bound lytic murein transglycosylase B (EC 4.2.2.n1) (35 kDa soluble lytic transglycosylase) (Murein hydrolase B) (Slt35)	beta-1,4-N-MurNAc/GlcNAc	[Peptidoglycan metabolism]	-
OSCR	HLUCCO16_01010	GH73	8.7e-11			CYT		0	N	Unknown	cytoplasm	O51481	2.46e-24			cytoplasm	N-acetylmuramoyl-L-alanine amidase (EC 3.5.1.28)	Uncharacterized protein BB_0531	-	-	-
OSCR	HLUCCO16_02340	GH116	3.5e-130			CYT		0	N	Cytoplasmic	cytoplasm	Q9HCG7	5.63e-102	Endoplasmic reticulum membrane {ECO:0000250}; Peripheral membrane protein {ECO:0000250}; Cytoplasmic side {ECO:0000250}. Golgi apparatus membrane {ECO:0000250}; Peripheral membrane protein {ECO:0000250}; Cytoplasmic side {ECO:0000250}. Note=Not localized to lipid rafts. {ECO:0000269|PubMed:17105727}.		cytoplasm	BILE ACID BETA-GLUCOSIDASE	Non-lysosomal glucosylceramidase (NLGase) (EC 3.2.1.45) (Beta-glucocerebrosidase 2) (Beta-glucosidase 2) (Glucosylceramidase 2)	beta-glucosides	-	-
OSCR	HLUCCO16_02945	GH3	2.4e-53			CYT		0	N	Cytoplasmic	cytoplasm	P40406	7.12e-59	Cell membrane {ECO:0000255|PROSITE-ProRule:PRU00303}; Lipid-anchor {ECO:0000255|PROSITE-ProRule:PRU00303}. Secreted, cell wall {ECO:0000269|PubMed:20400549}. Note=Detected in the culture supernatant, predominantly associated with cell wall-derived particulate material. A minor proportion is detected in the soluble fraction.		cytoplasm	Beta-hexosaminidase (EC 3.2.1.52)	Beta-hexosaminidase (EC 3.2.1.52) (Beta-N-acetylhexosaminidase) (N-acetyl-beta-glucosaminidase) (N-acetylglucosaminidase) (ORF1)	beta-1,4-N-acetylglucosamine	-	-
OSCR	HLUCCO16_03465	GH15	4.5e-10			CYT		0	N	CytoplasmicMembrane	cytoplasm	Q9W391	1.08e-179	Cell membrane {ECO:0000305}; Lipid-anchor {ECO:0000305}; Cytoplasmic side {ECO:0000305}.		cytoplasm	Phosphorylase kinase alpha subunit	Probable phosphorylase b kinase regulatory subunit alpha (Phosphorylase kinase subunit alpha)	-	-	-
OSCR	HLUCCO16_03600	GH19	6.8e-17			CYT		0	N	Cytoplasmic	cytoplasm	O64203	6.47e-08			cytoplasm	Carboxypeptidase	Gene 10 protein (Gp10)	-	-	-
OSCR	HLUCCO16_03605	GH109	4e-12			CYT		0	N	Cytoplasmic	cytoplasm	Q6M0B9	3.13e-38			cytoplasm	Probable oxidoreductase	UDP-N-acetylglucosamine 3-dehydrogenase (EC 1.1.1.374) (UDP-GlcNAc oxidoreductase) (UDP-N-acetyl-alpha-D-glucosamine:NAD+ 3-oxidoreductase)	-	-	-
OSCR	HLUCCO16_05545	GH13	1.7e-31			CYT		0	N	Cytoplasmic	cytoplasm	Q8YYX9	0			cytoplasm	alpha-1,4-glucosides (glycogen) branching enzyme, GH-13-type (EC 2.4.1.18)	1,4-alpha-glucan branching enzyme GlgB (EC 2.4.1.18) (1,4-alpha-D-glucan:1,4-alpha-D-glucan 6-glucosyl-transferase) (Alpha-(1->4)-glucan branching enzyme) (Glycogen branching enzyme) (BE)	alpha-1,4-glucosides	-	-
OSCR	HLUCCO16_05625	GH13	5.2e-22			CYT		0	N	Extracellular	cytoplasm	P76041	2.03e-125			cytoplasm	Sucrose phosphorylase (EC 2.4.1.7)	Putative sucrose phosphorylase (EC 2.4.1.7) (Sucrose glucosyltransferase)	sucrose	-	-
OSCR	HLUCCO16_06605	GH77	1.1e-160			CYT		0	N	Cytoplasmic	cytoplasm	P72785	0	Cytoplasm {ECO:0000250}.		cytoplasm	4-alpha-glucanotransferase (amylomaltase) (EC 2.4.1.25)	4-alpha-glucanotransferase (EC 2.4.1.25) (Amylomaltase) (Disproportionating enzyme) (D-enzyme)	alpha-1,4-glucosides	-	-
OSCR	HLUCCO16_06855	GH104	4e-46		YES	CYT		1	N	Unknown	periplasm	P03706	2.4e-23	Host cytoplasm {ECO:0000305}. Note=The endolysin is cytoplasmic, but can reach the periplasmic space with the help of the holins which disrupt the host cell membrane.		inner membrane	Phage lysin, 1,4-beta-N-acetylmuramidase (EC 3.2.1.17) or lysozyme #Protein S in phage lambda	Endolysin (EC 4.2.2.n2) (Lysis protein) (Lysozyme) (Muramidase) (Transglycosylase)	beta-1,4-N-MurNAc/GlcNAc	[Peptidoglycan metabolism]	-
OSCR	HLUCCO16_06880	GH74	1e-10			SpI	YES	3	Y	CytoplasmicMembrane	inner membrane	Q8J0D2	5.95e-07			inner membrane	Glycosyl hydrolase, BNR repeat precursor	Oligoxyloglucan reducing end-specific cellobiohydrolase (OXG-RCBH) (EC 3.2.1.150)	-	-	-
OSCR	HLUCCO16_08850	GH13	3.8e-30			CYT		0	N	Cytoplasmic	extracellular	Q8DLB8	0			cytoplasm	alpha-1,4-glucosides (glycogen) branching enzyme, GH-13-type (EC 2.4.1.18)	1,4-alpha-glucan branching enzyme GlgB (EC 2.4.1.18) (1,4-alpha-D-glucan:1,4-alpha-D-glucan 6-glucosyl-transferase) (Alpha-(1->4)-glucan branching enzyme) (Glycogen branching enzyme) (BE)	alpha-1,4-glucosides	[Glycogen biosynthesis]	-
OSCR	HLUCCO16_09025	GH13	1.2e-73			CYT		0	N	Cytoplasmic	periplasm	Q45101	2.55e-106	Cytoplasm.		cytoplasm	Maltodextrin glucosidase (EC 3.2.1.20)	Oligo-1,6-glucosidase (EC 3.2.1.10) (Dextrin 6-alpha-D-glucanohydrolase) (Oligosaccharide alpha-1,6-glucosidase) (Sucrase-isomaltase) (Isomaltase)	sucrose, maltose, trehalose	-	-
OSCR	HLUCCO16_09605	GH13	1.4e-39			TMH		0	N	Cytoplasmic	unknown	P06279	3.2e-167	Secreted {ECO:0000269|PubMed:2999073, ECO:0000269|Ref.4}.		cytoplasm	Cytoplasmic alpha-amylase (EC 3.2.1.1)	Alpha-amylase (EC 3.2.1.1) (1,4-alpha-D-glucan glucanohydrolase)	alpha-1,4-glucosides	-	-
OSCR	HLUCCO16_09715	GH57	2.5e-50			CYT		0	N	Cytoplasmic	cytoplasm	P09961	1.37e-05	Cytoplasm.		cytoplasm	Alpha-amylase/alpha-mannosidase	Alpha-amylase 1 (EC 3.2.1.1) (1,4-alpha-D-glucan glucanohydrolase)	alpha-1,4-glucosides	-	-
OSCR	HLUCCO16_10030	GH25	3.1e-53			CYT	YES	0	N	Unknown	cytoplasm	P76421	2.02e-36			cytoplasm	Lyzozyme M1 (1,4-beta-N-acetylmuramidase) (EC 3.2.1.17)	Uncharacterized protein YegX	-	-	-
OSCR	HLUCCO16_10805	GH57	2.6e-79			CYT		0	N	Cytoplasmic	cytoplasm	Q5JDJ7	7.73e-80			cytoplasm	Glycogen branching enzyme, GH-57-type, archaeal (EC 2.4.1.18)	1,4-alpha-glucan branching enzyme TK1436 (EC 2.4.1.18) (1,4-alpha-D-glucan:1,4-alpha-D-glucan 6-glucosyl-transferase) (Alpha-(1->4)-glucan branching enzyme) (Branching enzyme) (BE)	alpha-1,4-glucosides	[Glycogen biosynthesis]	-
OSCR	HLUCCO16_11940	GH57	3.8e-24			TMH		0	N	Cytoplasmic	outer membrane	Q8BHL5	0.26	Cytoplasm {ECO:0000250}. Cytoplasm, cytosol {ECO:0000250}. Membrane {ECO:0000250}.		cytoplasm	hypothetical protein	Engulfment and cell motility protein 2 (Protein ced-12 homolog A)	-	-	-
OSCR	HLUCCO16_12135	GH13	3.2e-65			CYT		0	N	Cytoplasmic	cytoplasm	P38940	9.83e-112			cytoplasm	Neopullulanase (EC 3.2.1.135)	Neopullulanase (EC 3.2.1.135)	alpha-1,4-glucosides	-	-
OSCR	HLUCCO16_12625	GH13	7.9e-48			CYT		0	N	Cytoplasmic	cytoplasm	P9WQ25	0			cytoplasm	Glycogen debranching enzyme (EC 3.2.1.-)	Glycogen operon protein GlgX homolog (EC 3.2.1.-)	alpha-1,4-glucosides	[Glycogen biosynthesis]	-
OSCR	HLUCCO16_12630	GH13	9.6e-42			CYT		0	N	Cytoplasmic	extracellular	P95867	1.19e-160	Cytoplasm {ECO:0000250}.		cytoplasm	Malto-oligosyltrehalose trehalohydrolase (EC 3.2.1.141)	Malto-oligosyltrehalose trehalohydrolase (MTHase) (EC 3.2.1.141) (4-alpha-D-((1->4)-alpha-D-glucano)trehalose trehalohydrolase) (Maltooligosyl trehalose trehalohydrolase)	alpha-1,4-glucosides	[Trehalose biosynthesis]	-
OSCR	HLUCCO16_12635	GH13	6.1e-17			CYT		0	N	Cytoplasmic	cytoplasm	Q44315	2.46e-83			cytoplasm	Malto-oligosyltrehalose synthase (EC 5.4.99.15)	Maltooligosyl trehalose synthase (EC 5.4.99.15) ((1,4)-alpha-D-glucan 1-alpha-D-glucosylmutase)	alpha-1,4-glucosides	[Trehalose biosynthesis]	-
OSCR	HLUCCO16_12640	GH37	2.4e-122			CYT		0	N	Cytoplasmic	cytoplasm	P49381	1.91e-75	Cytoplasm {ECO:0000250}.		cytoplasm	Trehalase (EC 3.2.1.28); Cytoplasmic trehalase (EC 3.2.1.28)	Neutral trehalase (EC 3.2.1.28) (Alpha,alpha-trehalase) (Alpha,alpha-trehalose glucohydrolase)	trehalose	-	-
OSCR	HLUCCO16_12745	GH78	8.7e-16			CYT		0	N	Unknown	cytoplasm	Q2PQH8	1.85e-24	Cytoplasm {ECO:0000250}. Note=Under glycogenolytic conditions localizes to the nucleus. {ECO:0000250}.		cytoplasm	Putative glycogen debranching enzyme, archaeal type, TIGR01561	Glycogen debranching enzyme (Glycogen debrancher) [Includes: 4-alpha-glucanotransferase (EC 2.4.1.25) (Oligo-1,4-1,4-glucantransferase); Amylo-alpha-1,6-glucosidase (Amylo-1,6-glucosidase) (EC 3.2.1.33) (Dextrin 6-alpha-D-glucosidase)]	alpha-1,4-glucosides	[Trehalose biosynthesis]	-
OSCR	HLUCCO16_12890	GH78	2.3e-13			CYT		0	N	CytoplasmicMembrane	cytoplasm	P35573	1.09e-12	Cytoplasm {ECO:0000269|PubMed:17908927}. Note=Under glycogenolytic conditions localizes to the nucleus.		cytoplasm	Putative glycogen debranching enzyme, archaeal type, TIGR01561	Glycogen debranching enzyme (Glycogen debrancher) [Includes: 4-alpha-glucanotransferase (EC 2.4.1.25) (Oligo-1,4-1,4-glucantransferase); Amylo-alpha-1,6-glucosidase (Amylo-1,6-glucosidase) (EC 3.2.1.33) (Dextrin 6-alpha-D-glucosidase)]	alpha-1,4-glucosides	[Trehalose biosynthesis]	-
OSCR	HLUCCO16_18475	GH23	5.8e-23			SpI		1	N	Unknown	periplasm	P0AGC3	5.97e-19	Periplasm. Note=Tightly associated with the murein sacculus.		inner membrane	Soluble lytic murein transglycosylase precursor (EC 3.2.1.-)	Soluble lytic murein transglycosylase (EC 4.2.2.n1) (Exomuramidase) (Peptidoglycan lytic exotransglycosylase) (Slt70)	beta-1,4-N-MurNAc/GlcNAc	[Peptidoglycan metabolism]	-
OSCR	HLUCCO16_19590	GH38	1.7e-73			CYT		0	N	Cytoplasmic	extracellular	Q91W89	2.48e-83			cytoplasm	Alpha-mannosidase	Alpha-mannosidase 2C1 (EC 3.2.1.24) (Alpha-D-mannoside mannohydrolase) (Mannosidase alpha class 2C member 1)	alpha-mannoside	-	-
OSCR	HLUCCO16_20390	GH109	1.4e-09			CYT		0	N	Cytoplasmic	unknown	Q6M0B9	7.14e-09			cytoplasm	oxidoreductase, Gfo/Idh/MocA family/transferase hexapeptide repeat protein	UDP-N-acetylglucosamine 3-dehydrogenase (EC 1.1.1.374) (UDP-GlcNAc oxidoreductase) (UDP-N-acetyl-alpha-D-glucosamine:NAD+ 3-oxidoreductase)	-	-	-
OSCR	HLUCCO16_20490	GH19	4.6e-19			CYT	YES	0	N	Unknown	unknown	P44187	5.95e-05			cytoplasm	Membrane-bound lytic murein transglycosylase D precursor (EC 3.2.1.-)	Uncharacterized protein HI_1415	-	-	-
OSCR	HLUCCO16_22130	GH57	1.1e-86			CYT		0	N	Cytoplasmic	cytoplasm	P09961	0.005	Cytoplasm.		cytoplasm	Amylopullulanase	Alpha-amylase 1 (EC 3.2.1.1) (1,4-alpha-D-glucan glucanohydrolase)	alpha-1,4-glucosides, alpha-1,6-glucosides	-	-
bin18	HLUCCO18_00305	GH13	7.9e-28			CYT		0	N	Cytoplasmic	cytoplasm	Q165E2	0			cytoplasm	alpha-1,4-glucosides (glycogen) branching enzyme, GH-13-type (EC 2.4.1.18)	1,4-alpha-glucan branching enzyme GlgB (EC 2.4.1.18) (1,4-alpha-D-glucan:1,4-alpha-D-glucan 6-glucosyl-transferase) (Alpha-(1->4)-glucan branching enzyme) (Glycogen branching enzyme) (BE)	alpha-1,4-glucosides	[Glycogen biosynthesis]	-
bin18	HLUCCO18_00310	GH77	4.5e-75			CYT		0	N	Cytoplasmic	cytoplasm	P9WK23	2.85e-47	Cytoplasm {ECO:0000250}.		cytoplasm	4-alpha-glucanotransferase (amylomaltase) (EC 2.4.1.25)	4-alpha-glucanotransferase (EC 2.4.1.25) (Amylomaltase) (Disproportionating enzyme) (D-enzyme)	alpha-1,4-glucosides	[Glycogen biosynthesis]	-
bin18	HLUCCO18_00320	GH13	3.9e-44			CYT		0	N	Cytoplasmic	cytoplasm	P9WQ25	0			cytoplasm	Glycogen debranching enzyme (EC 3.2.1.-)	Glycogen operon protein GlgX homolog (EC 3.2.1.-)	alpha-1,4-glucosides	[Glycogen biosynthesis]	-
bin18	HLUCCO18_00980	GH102	2.3e-41	YES		SpI		0	N	OuterMembrane	periplasm	Q9KPQ4	8.09e-28	Cell outer membrane {ECO:0000250}; Lipid-anchor {ECO:0000255|PROSITE-ProRule:PRU00303}.		periplasm	Membrane-bound lytic murein transglycosylase A precursor (EC 3.2.1.-)	Membrane-bound lytic murein transglycosylase A (EC 4.2.2.n1) (Murein hydrolase A)	beta-1,4-N-MurNAc/GlcNAc	[Peptidoglycan metabolism]	-
bin18	HLUCCO18_02625	GH23	6e-20	YES		SpI		0	N	Periplasmic	periplasm	P0AGC3	6.75e-16	Periplasm. Note=Tightly associated with the murein sacculus.		periplasm	Soluble lytic murein transglycosylase precursor (EC 3.2.1.-)	Soluble lytic murein transglycosylase (EC 4.2.2.n1) (Exomuramidase) (Peptidoglycan lytic exotransglycosylase) (Slt70)	beta-1,4-N-MurNAc/GlcNAc	[Peptidoglycan metabolism]	-
bin18	HLUCCO18_02915	GH23	6.2e-15	YES	YES	SpI		0	N	Unknown	periplasm	C3MB06	0.94	Periplasm {ECO:0000255|HAMAP-Rule:MF_01206}. Note=Is attached to the inner membrane when interacting with the MsrQ subunit. {ECO:0000255|HAMAP-Rule:MF_01206}.		periplasm	Soluble lytic murein transglycosylase and related regulatory proteins (some contain LysM/invasin domains)	Protein-methionine-sulfoxide reductase catalytic subunit MsrP (EC 1.8.5.-)	beta-1,4-N-MurNAc/GlcNAc	[Peptidoglycan metabolism]	-
bin18	HLUCCO18_03105	GH8	1.6e-58	YES	YES	SpI		0	N	Extracellular	periplasm	P18336	4.57e-29		T5SS	extracellular	Endoglucanase precursor (EC 3.2.1.4)	Endoglucanase (EC 3.2.1.4) (Cellulase) (Endo-1,4-beta-glucanase)	glucans (beta-1,4-glucosides)	-	Cellulase
bin18	HLUCCO18_03715	GH3	1.4e-38			CYT		0	N	Cytoplasmic	cytoplasm	Q8ZQ06	1.17e-39	Cytoplasm {ECO:0000255|HAMAP-Rule:MF_00364}.		cytoplasm	Beta N-acetyl-glucosaminidase (EC 3.2.1.52)	Beta-hexosaminidase (EC 3.2.1.52) (Beta-N-acetylhexosaminidase) (N-acetyl-beta-glucosaminidase)	beta-1,4-N-acetylglucosamine	N-acetylglucosamine utilization	Beta-hexosaminidase
bin18	HLUCCO18_04380	GH103	8.1e-83	YES		SpI		0	Y	CytoplasmicMembrane	periplasm	P41052	2.21e-09	Cell outer membrane; Lipid-anchor; Periplasmic side.		periplasm	Membrane-bound lytic murein transglycosylase B precursor (EC 3.2.1.-)	Membrane-bound lytic murein transglycosylase B (EC 4.2.2.n1) (35 kDa soluble lytic transglycosylase) (Murein hydrolase B) (Slt35)	beta-1,4-N-MurNAc/GlcNAc	[Peptidoglycan metabolism]	-
bin18	HLUCCO18_04435	GH103	7.3e-104	YES		SpI		1	N	CytoplasmicMembrane	periplasm	P41052	1.83e-24	Cell outer membrane; Lipid-anchor; Periplasmic side.		periplasm	Membrane-bound lytic murein transglycosylase B precursor (EC 3.2.1.-)	Membrane-bound lytic murein transglycosylase B (EC 4.2.2.n1) (35 kDa soluble lytic transglycosylase) (Murein hydrolase B) (Slt35)	beta-1,4-N-MurNAc/GlcNAc	[Peptidoglycan metabolism]	-
bin18	HLUCCO18_12765	GH4	1.1e-59			CYT		0	N	Cytoplasmic	unknown	P06720	7.54e-164			cytoplasm	Alpha-galactosidase (EC 3.2.1.22)	Alpha-galactosidase (EC 3.2.1.22) (Melibiase)	alpha-1,6-galactosides	Galactosides utilization	Alpha-galactosidase
bin18	HLUCCO18_12790	GH42	1.5e-143			CYT		0	N	Unknown	cytoplasm	O69315	0			cytoplasm	Beta-galactosidase (EC 3.2.1.23)	Beta-galactosidase (Beta-gal) (EC 3.2.1.23) (Lactase)	beta-1,4-galactosides	Galactosides utilization	Beta-galactosidase
bin18	HLUCCO18_13205	GH109	5.4e-11			CYT		0	N	Unknown	cytoplasm	Q8ZK57	4.98e-11			cytoplasm	hypothetical oxidoreductase related to N-acetylglucosamine utilization	Inositol 2-dehydrogenase (EC 1.1.1.18) (Myo-inositol 2-dehydrogenase) (MI 2-dehydrogenase)	beta-1,4-N-acetylglucosamine	N-acetylglucosamine utilization	Beta-hexosaminidase
bin18	HLUCCO18_13375	GH16	2.7e-30	YES		SpI	YES	0	N	Extracellular	extracellular	P33693	5.1e-58	Secreted {ECO:0000269|PubMed:9560202}.		periplasm	Endo-beta-1,3-1,4 glucanase (Licheninase) (EC 3.2.1.73)	Endo-1,3-1,4-beta-glycanase ExoK (EC 3.2.1.-) (Succinoglycan biosynthesis protein ExoK)	beta-1,3-glucosides, beta-1,4-glucosides	Beta-glucosides utilization	Endo-beta-1,3-1,4 glucanase
bin18	HLUCCO18_13565	GH23	6.3e-29	YES	YES	SpI		1	N	Periplasmic	periplasm	O31608	1.9e-25			periplasm	Membrane-bound lytic murein transglycosylase D precursor (EC 3.2.1.-)	Putative murein lytic transglycosylase YjbJ (EC 4.-.-.-)	beta-1,4-N-MurNAc/GlcNAc	[Peptidoglycan metabolism]	-
bin18	HLUCCO18_13630	GH23	9.6e-14			SpII		0	N	Unknown	periplasm	O31608	1.13e-09			periplasm	transglycosylase SLT domain protein	Putative murein lytic transglycosylase YjbJ (EC 4.-.-.-)	beta-1,4-N-MurNAc/GlcNAc	[Peptidoglycan metabolism]	-
bin18	HLUCCO18_14020	GH5	1.3e-24		YES	TMH		0	N	Cytoplasmic	cytoplasm	B1HMX4	0.72			cytoplasm	hypothetical protein	30S ribosomal protein S3	-	-	-
bin18	HLUCCO18_15025	GH38	2.4e-70			CYT		0	N	Cytoplasmic	cytoplasm	Q54K67	9.31e-129			cytoplasm	Alpha-mannosidase (EC 3.2.1.24)	Alpha-mannosidase G (EC 3.2.1.24)	alpha-mannoside	-	Alpha-mannosidase
bin18	HLUCCO18_15110	GH88	2.5e-42			CYT		0	N	Cytoplasmic	cytoplasm	Q8DR77	1.62e-12			cytoplasm	Glucuronyl hydrolase	Unsaturated chondroitin disaccharide hydrolase (EC 3.2.1.180) (Unsaturated glucuronyl hydrolase) (SpnUGL)	-	-	-
bin18	HLUCCO18_15420	GH63	1.7e-37			CYT		0	N	Unknown	cytoplasm	F4HTM3	0.058	Endoplasmic reticulum membrane {ECO:0000269|PubMed:16618929, ECO:0000269|PubMed:17138701, ECO:0000269|PubMed:19995436}; Single-pass type II membrane protein {ECO:0000269|PubMed:16618929, ECO:0000269|PubMed:17138701, ECO:0000269|PubMed:19995436}.		cytoplasm	FIG00741850: hypothetical protein	Mannosyl-oligosaccharide glucosidase GCS1 (EC 3.2.1.106) (Alpha-glucosidase 1) (Glucosidase 1) (Protein KNOPF) (Protein MUNCHKIN)	alpha-glucosides	Alpha-glucosides utilization	Mannosyl-oligosaccharide glucosidase
bin18	HLUCCO18_16705	GH103	4.1e-92	YES		SpI		0	N	CytoplasmicMembrane	periplasm	P41052	1.55e-24	Cell outer membrane; Lipid-anchor; Periplasmic side.		periplasm	Membrane-bound lytic murein transglycosylase B precursor (EC 3.2.1.-)	Membrane-bound lytic murein transglycosylase B (EC 4.2.2.n1) (35 kDa soluble lytic transglycosylase) (Murein hydrolase B) (Slt35)	beta-1,4-N-MurNAc/GlcNAc	[Peptidoglycan metabolism]	-
bin18	HLUCCO18_16755	GH24	5.8e-28			CYT		0	N	Unknown	cytoplasm	P09963	2.12e-17	Host cytoplasm {ECO:0000305}. Note=The endolysin is cytoplasmic, but can reach the periplasmic space with the help of the holins which disrupt the host cell membrane. {ECO:0000250}.		periplasm	phage related lysozyme	Endolysin (EC 3.2.1.17) (Lysis protein) (Lysozyme) (Muramidase)	-	-	-
bin18	HLUCCO18_17560	GH1	2e-119			CYT		0	N	Cytoplasmic	cytoplasm	Q08638	3.11e-96			cytoplasm	Beta-glucosidase (EC 3.2.1.21)	Beta-glucosidase A (EC 3.2.1.21) (Beta-D-glucoside glucohydrolase) (Cellobiase) (Gentiobiase)	beta-1,4-glucosides	Beta-glucosides utilization	Beta glucosidase
bin18	HLUCCO18_18240	GH13	2.3e-68			CYT		0	N	CytoplasmicMembrane	cytoplasm	Q9Z3R8	0			cytoplasm	Alpha-glucosidase AglA	Probable alpha-glucosidase (EC 3.2.1.20)	sucrose, maltose, trehalose	Sucrose utilization; Maltose utilization; Trehalose utilization	Alpha-glucosidase
HL-49	K302DRAFT_0164	GH109	4.4e-11			SpI		0	N	Periplasmic	cytoplasm	Q07982	5.41e-52	Periplasm.		cytoplasm	glucose-fructose oxidoreductase	Glucose--fructose oxidoreductase (GFOR) (EC 1.1.99.28)	-	-	-
HL-49	K302DRAFT_0208	GH3	9.1e-57			CYT		0	N	Cytoplasmic	cytoplasm	P40406	1.33e-52	Cell membrane {ECO:0000255|PROSITE-ProRule:PRU00303}; Lipid-anchor {ECO:0000255|PROSITE-ProRule:PRU00303}. Secreted, cell wall {ECO:0000269|PubMed:20400549}. Note=Detected in the culture supernatant, predominantly associated with cell wall-derived particulate material. A minor proportion is detected in the soluble fraction.		cytoplasm	Beta-hexosaminidase (EC 3.2.1.52)	Beta-hexosaminidase (EC 3.2.1.52) (Beta-N-acetylhexosaminidase) (N-acetyl-beta-glucosaminidase) (N-acetylglucosaminidase) (ORF1)	beta-1,4-N-acetylglucosamine	N-acetylglucosamine utilization	Beta-hexosaminidase
HL-49	K302DRAFT_0215	GH10	5.9e-101	YES		SpII		0	N	Unknown	extracellular	P49942	8.44e-113			periplasm	Endo-1,4-beta-xylanase A precursor (EC 3.2.1.8)	Endo-1,4-beta-xylanase A (Xylanase A) (EC 3.2.1.8) (1,4-beta-D-xylan xylanohydrolase A)	beta-1,4-xylosides	Xylose utilization	Endo-1,4-beta-xylanase A
HL-49	K302DRAFT_0422	GH31	4.3e-149			CYT		0	N	Cytoplasmic	cytoplasm	Q9F234	7.61e-173			cytoplasm	Alpha-glucosidase (EC 3.2.1.20)	Alpha-glucosidase 2 (EC 3.2.1.20) (Alpha-glucosidase II)	alpha-1,4-glucosides	Maltose utilization	Alpha-glucosidase
HL-49	K302DRAFT_0425	GH13	6.3e-40	YES		SpI		1	Y	Unknown	outer membrane	P95867	1.05e-25	Cytoplasm {ECO:0000250}.	T9SS	extracellular	Malto-oligosyltrehalose trehalohydrolase (EC 3.2.1.141)	Malto-oligosyltrehalose trehalohydrolase (MTHase) (EC 3.2.1.141) (4-alpha-D-((1->4)-alpha-D-glucano)trehalose trehalohydrolase) (Maltooligosyl trehalose trehalohydrolase)	maltodextrin (alpha-1,4-glucosides)	Maltose/maltodextrin utilization	1,4-alpha-glucan branching enzyme
HL-49	K302DRAFT_0427	GH13	1e-85	YES		SpII		0	N	Cytoplasmic	cytoplasm	P20845	3.29e-134			periplasm	Alpha-amylase (EC 3.2.1.1)	Alpha-amylase (EC 3.2.1.1) (1,4-alpha-D-glucan glucanohydrolase)	alpha-1,4-glucosides	Maltose utilization	Alpha-amylase
HL-49	K302DRAFT_0464	GH13	4.8e-30			CYT		0	N	Cytoplasmic	unknown	Q555Q9	0			cytoplasm	alpha-1,4-glucosides (glycogen) branching enzyme, GH-13-type (EC 2.4.1.18)	1,4-alpha-glucan-branching enzyme (EC 2.4.1.18) (Glycogen-branching enzyme)	alpha-1,4-glucosides	[Glycogen biosynthesis]	-
HL-49	K302DRAFT_0471	GH18	1.2e-79			SpII		0	N	Unknown	cytoplasm	P20533	1.64e-74			periplasm	Chitinase (EC 3.2.1.14)	Chitinase A1 (EC 3.2.1.14)	beta-1,4-N-acetylglucosamine	N-acetylglucosamine utilization	Chitinase
HL-49	K302DRAFT_0479	GH13	4.6e-45			CYT		0	N	Extracellular	cytoplasm	Q9ZEU2	5.6e-147	Secreted {ECO:0000269|PubMed:9150231}.		cytoplasm	Sucrose phosphorylase (EC 2.4.1.7)	Amylosucrase (EC 2.4.1.4)	sucrose	Sucrose utilization	Amylosucrase
HL-49	K302DRAFT_0536	GH30	3.2e-131			SpII	YES	0	N	Unknown	extracellular	Q8J0I9	1.04e-58	Secreted, extracellular space {ECO:0000269|PubMed:15982190}.		periplasm	Glycosyl hydrolase, family 30	Endo-1,6-beta-D-glucanase BGN16.3 (EC 3.2.1.75) (Beta-1,6-glucanase BGN16.3) (Glucan endo-1,6-beta-glucosidase BGN16.3)	beta-1,6-glucosides	Beta-glucosides utilization	Endo-1,6-beta-D-glucanase
HL-49	K302DRAFT_0546	GH67	3.8e-280			SpI		0	N	Unknown	outer membrane	B3PC73	0	Cell outer membrane {ECO:0000269|PubMed:12169619}.		outer membrane	Alpha-glucuronidase (EC 3.2.1.139)	Extracellular xylan exo-alpha-(1->2)-glucuronosidase (EC 3.2.1.131) (Alpha-glucuronidase)	alpha-D-glucuronoside	Glucuronate utilization	Alpha-glucuronidase
HL-49	K302DRAFT_0609	GH113	1.5e-101			SpI		1	N	Unknown	extracellular	Q46437	2.6			inner membrane	hypothetical protein	Probable plasmid replicative DNA helicase (EC 3.6.4.12) (DnaB-like protein) (Virulence plasmid protein pGP1-D)	-	-	-
HL-49	K302DRAFT_0611	GH109	8.3e-55	YES	YES	SpI		0	N	Periplasmic	cytoplasm	P0C863	1.06e-142	Cell membrane {ECO:0000255|PROSITE-ProRule:PRU00303}; Lipid-anchor {ECO:0000255|PROSITE-ProRule:PRU00303}.		periplasm	Oxidoreductase, Gfo/Idh/MocA family	Glycosyl hydrolase family 109 protein 1 (EC 3.2.1.-)	-	-	-
HL-49	K302DRAFT_0630	GH109	8.1e-13	YES	YES	SpI	YES	0	N	Unknown	cytoplasm	A4FN60	4.93e-10			periplasm	Myo-inositol 2-dehydrogenase (EC 1.1.1.18)	Glycosyl hydrolase family 109 protein (EC 3.2.1.-)	glucuronides	Glucuronate utilization	Predicted glucuronidase, GH109 family
HL-49	K302DRAFT_0640	GH5	6.9e-12	YES		CYT		0	N	Unknown	outer membrane	P52784	1.9	Cytoplasm {ECO:0000255|HAMAP-Rule:MF_03184}.		periplasm	hypothetical protein	ATP-dependent 6-phosphofructokinase, muscle type (ATP-PFK) (PFK-M) (EC 2.7.1.11) (6-phosphofructokinase type A) (Phosphofructo-1-kinase isozyme A) (PFK-A) (Phosphohexokinase)	-	-	-
HL-49	K302DRAFT_0849	GH109	4.2e-20		YES	SpI	YES	0	N	Unknown	periplasm	O05389	8.52e-20			periplasm	probable NADH-dependent dyhydrogenase	Uncharacterized oxidoreductase YrbE (EC 1.-.-.-)	-	-	-
HL-49	K302DRAFT_0946	GH109	4.9e-21		YES	TMH	YES	0	N	Unknown	extracellular	A9KUT1	1.72e-12			periplasm	Probable NADH-dependent dehydrogenase	Glycosyl hydrolase family 109 protein (EC 3.2.1.-)	-	-	-
HL-49	K302DRAFT_0947	GH20	1.7e-104			SpII		0	N	Unknown	extracellular	Q7WUL4	8.57e-110			periplasm	Beta-hexosaminidase (EC 3.2.1.52)	Beta-N-acetylhexosaminidase (EC 3.2.1.52) (Beta-N-acetylgalactosaminidase) (Beta-N-acetylglucosaminidase) (Hex20)	beta-1,4-N-acetylglucosamine	N-acetylglucosamine utilization	Beta-hexosaminidase
HL-49	K302DRAFT_1068	GH17	4.6e-24			CYT		0	N	Cytoplasmic	cytoplasm	D4B2W4	3.51e-22	Secreted {ECO:0000269|PubMed:21247460, ECO:0000269|PubMed:21919205}. Secreted, cell wall {ECO:0000250|UniProtKB:Q5AMT2}. Cytoplasm {ECO:0000250|UniProtKB:Q5AMT2}.		cytoplasm	Probable glucosyl transferase	Glucan 1,3-beta-glucosidase ARB_02797 (EC 3.2.1.58) (Exo-1,3-beta-glucanase)	beta-1,3-glucosides	Beta-glucosides utilization	Glucan 1,3-beta-glucosidase
HL-49	K302DRAFT_1069	GH17	1.7e-23			TMH		12	N	CytoplasmicMembrane	inner membrane	P15703	4.47e-16	Cell membrane {ECO:0000305}; Multi-pass membrane protein {ECO:0000305}.		inner membrane	probable sugar transporter	Glucan 1,3-beta-glucosidase (EC 3.2.1.58)	beta-glucosides	Beta-glucosides utilization	Bifunctional GH17 family glycosyl hydrolase / Na+/glucoside transporter
HL-49	K302DRAFT_1070	GH17	3.3e-30	YES		SpII		0	N	Unknown	periplasm	Q6NKW9	9.45e-07	Secreted, cell wall {ECO:0000305}. Cell membrane; Lipid-anchor, GPI-anchor; Extracellular side.		periplasm	FIG00651212: hypothetical protein	Glucan endo-1,3-beta-glucosidase 8 (EC 3.2.1.39) ((1->3)-beta-glucan endohydrolase 8) ((1->3)-beta-glucanase 8) (Beta-1,3-endoglucanase 8) (Beta-1,3-glucanase 8)	beta-1,3-glucosides	Beta-glucosides utilization	Glucan endo-1,3-beta-glucosidase
HL-49	K302DRAFT_1071	GH3	1.6e-67			CYT		0	N	Unknown	periplasm	A7LXU3	7.44e-88	Periplasm {ECO:0000305}. Note=Periplasmic localization is predicted by analogy with the archetypal sus locus. {ECO:0000269|PubMed:24463512}.		cytoplasm	Beta-glucosidase (EC 3.2.1.21)	Beta-glucosidase BoGH3B (EC 3.2.1.21) (Glycosyl hydrolase family protein 3B) (BoGH3B)	beta-glucosides	Beta-glucosides utilization	Beta-glucosidase
HL-49	K302DRAFT_1082	GH109	2.5e-21			CYT		0	N	Unknown	cytoplasm	Q8ECL7	1.04e-21			cytoplasm	putative NADH-dependent oxidoreductase-possiblyglucose-fructose dependent oxidoreductase	Alpha-N-acetylgalactosaminidase (EC 3.2.1.49) (Glycosyl hydrolase family 109 protein)	-	-	-
HL-49	K302DRAFT_1197	GH74	3e-15	YES		SpI	YES	0	N	Unknown	periplasm	A3DFA0	0.004			periplasm	FIG00651127: hypothetical protein	Xyloglucanase Xgh74A (EC 3.2.1.-)	-	-	-
HL-49	K302DRAFT_1364	GH20	4.6e-93	YES		SpI		0	N	OuterMembrane	periplasm	Q04786	4.07e-113			periplasm	Beta-hexosaminidase (EC 3.2.1.52)	Beta-hexosaminidase (EC 3.2.1.52) (Beta-N-acetylhexosaminidase) (Chitobiase) (N-acetyl-beta-glucosaminidase)	beta-1,4-N-acetylglucosamine	N-acetylglucosamine utilization	Beta-hexosaminidase
HL-49	K302DRAFT_1450	GH74	5.2e-14	YES		SpI	YES	0	N	Unknown	periplasm	Q7Z9M8	7.22e-05			periplasm	Glycosyl hydrolase, BNR repeat precursor	Xyloglucanase (XG) (EC 3.2.1.155) (Cel74a)	-	-	-
HL-49	K302DRAFT_1659	GH33	1.5e-79	YES		SpI	YES	0	N	Periplasmic	periplasm	Q02834	6.99e-31	Secreted.		periplasm	Sialidase (EC 3.2.1.18)	Sialidase (EC 3.2.1.18) (Neuraminidase)	-	-	-
HL-49	K302DRAFT_1660	GH97	1.2e-242			SpI		0	N	Cytoplasmic	cytoplasm	G8JZS4	0	Periplasm {ECO:0000305|PubMed:8955399}.		cytoplasm	Alpha-glucosidase SusB (EC 3.2.1.20)	Glucan 1,4-alpha-glucosidase SusB (EC 3.2.1.3) (Alpha-glucosidase SusB) (Glucoamylase SusB) (Starch-utilization system protein B)	alpha-1,4-glucosides	Maltose utilization	Glucan 1,4-alpha-glucosidase
HL-49	K302DRAFT_1663	GH33	6.9e-37			CYT	YES	0	N	Unknown	cytoplasm	Q54727	0.008			cytoplasm	hypothetical protein	Sialidase B (EC 3.2.1.18) (Neuraminidase B)	-	-	-
HL-49	K302DRAFT_1666	GH109	2.6e-17			CYT	YES	0	N	Cytoplasmic	cytoplasm	Q0HKG4	7.27e-10			cytoplasm	Probable NADH-dependent dehydrogenase	Glycosyl hydrolase family 109 protein 1 (EC 3.2.1.-)	-	-	-
HL-49	K302DRAFT_1672	GH74	4.2e-14	YES		SpI	YES	0	N	CytoplasmicMembrane	outer membrane	A3DFA0	0.000184			periplasm	Glycosyl hydrolase, BNR repeat precursor	Xyloglucanase Xgh74A (EC 3.2.1.-)	-	-	-
HL-49	K302DRAFT_1870	GH117	2.8e-24	YES		SpI		0	N	Cytoplasmic	cytoplasm	P94522	0.001	Secreted {ECO:0000269|PubMed:15556708}.		periplasm	hypothetical protein	Extracellular endo-alpha-(1->5)-L-arabinanase 1 (ABN) (EC 3.2.1.99) (Endo-1,5-alpha-L-arabinanase)	-	-	-
HL-49	K302DRAFT_1993	GH74	2.4e-14	YES		SpI	YES	0	N	Unknown	periplasm	Q3MUH7	0.003			periplasm	Glycosyl hydrolase, BNR repeat precursor	Xyloglucanase (EC 3.2.1.-)	-	-	-
HL-49	K302DRAFT_2008	GH74	2.2e-14	YES		SpI	YES	0	N	Unknown	periplasm	P84908	1.58e-07	Secreted {ECO:0000269|PubMed:19420706}.		periplasm	Glycosyl hydrolase, BNR repeat precursor	Dispase autolysis-inducing protein	-	-	-
HL-49	K302DRAFT_2287	GH23	1.4e-20			CYT		1	N	Cytoplasmic	cytoplasm	A8ZWR8	6.9e-64	Cell outer membrane; Peripheral membrane protein. Note=Attached to the inner leaflet of the outer membrane. {ECO:0000255|HAMAP-Rule:MF_02016}.		inner membrane	lytic transglycosylase	Membrane-bound lytic murein transglycosylase F (EC 4.2.2.n1) (Murein lyase F)	beta-1,4-N-MurNAc/GlcNAc	[Peptidoglycan metabolism]	-
HL-49	K302DRAFT_2304	GH13	6.2e-39			SpI	YES	0	N	Cytoplasmic	outer membrane	P14899	2.52e-10	Cytoplasm.		cytoplasm	Alpha-amylase (EC 3.2.1.1)	Alpha-amylase 3 (EC 3.2.1.1) (1,4-alpha-D-glucan glucanohydrolase)	alpha-1,4-glucosides	Maltose utilization	Alpha-amylase
HL-49	K302DRAFT_2307	GH25	1.1e-49			TMH		1	N	Cytoplasmic	inner membrane	Q8FFY2	4.09e-33			inner membrane	Lyzozyme M1 (1,4-beta-N-acetylmuramidase) (EC 3.2.1.17)	Uncharacterized protein YegX	-	-	-
HL-49	K302DRAFT_2323	GH109	2.1e-09			CYT	YES	0	N	Unknown	cytoplasm	P94437	5.23e-07			cytoplasm	Probable NADH-dependent dehydrogenase	Uncharacterized oxidoreductase YfiI (EC 1.-.-.-)	-	-	-
HL-49	K302DRAFT_2387	GH9	2.4e-80	YES		SpI	YES	0	N	Unknown	unknown	P14090	5.99e-18			cytoplasm	Endo-1,4-beta-glucanase	Endoglucanase C (EC 3.2.1.4) (Cellulase C) (Endo-1,4-beta-glucanase C)	beta-1,4-glucosides	-	Cellulase
HL-49	K302DRAFT_3062	GH23	3.4e-21			TMH		1	N	Unknown	extracellular	P0AEZ7	3.53e-18	Cell membrane {ECO:0000305}; Lipid-anchor {ECO:0000305}.		inner membrane	Membrane-bound lytic murein transglycosylase D precursor (EC 3.2.1.-)	Membrane-bound lytic murein transglycosylase D (EC 4.2.2.n1) (Murein hydrolase D) (Regulatory protein DniR)	beta-1,4-N-MurNAc/GlcNAc	[Peptidoglycan metabolism]	-
HL-49	K302DRAFT_3081	GH74	1.8e-11			SpI	YES	0	N	Unknown	outer membrane	Q7VDP1	9.95e-14		T9SS	extracellular	hypothetical protein	Ycf48-like protein	-	-	-
HL-49	K302DRAFT_3084	GH109	2.9e-10		YES	SpI	YES	1	N	Cytoplasmic	unknown	A9BZG3	1.05e-09			periplasm	Myo-inositol 2-dehydrogenase (EC 1.1.1.18)	Inositol 2-dehydrogenase (EC 1.1.1.18) (Myo-inositol 2-dehydrogenase) (MI 2-dehydrogenase)	-	-	-
HL-49	K302DRAFT_3109	GH29	2.9e-81	YES		SpII		0	N	Cytoplasmic	cytoplasm	Q8GW72	1.34e-120	Secreted, extracellular space, apoplast {ECO:0000269|PubMed:11788770}.		periplasm	Alpha-L-fucosidase (EC 3.2.1.51)	Alpha-L-fucosidase 1 (EC 3.2.1.51) (Alpha-1,3/4-fucosidase) (AtFUC1) (Alpha-L-fucoside fucohydrolase)	alpha-1,3-fucosides, alpha-1,4-fucosides	Fucose utilization	Alpha-L-fucosidase
HL-49	K302DRAFT_3190	GH15	3.1e-62			CYT		0	N	Cytoplasmic	cytoplasm	A0R0W9	2.6e-72			cytoplasm	Glucoamylase (EC 3.2.1.3)	Trehalase (EC 3.2.1.28) (Alpha,alpha-trehalase) (Alpha,alpha-trehalose glucohydrolase)	trehalose	[Trehalose biosynthesis]	Trehalase
HL-49	K302DRAFT_3248	GH74	4.1e-15	YES		SpI	YES	0	N	Unknown	unknown	A3DFA0	2.41e-05			periplasm	Glycosyl hydrolase, BNR repeat precursor	Xyloglucanase Xgh74A (EC 3.2.1.-)	-	-	-
HL-49	K302DRAFT_3310	GH43	9.1e-44	YES		SpII	YES	0	N	Unknown	periplasm	P49943	1.33e-131			periplasm	Xylosidase/arabinosidase	Xylosidase/arabinosidase [Includes: Beta-xylosidase (EC 3.2.1.37) (1,4-beta-D-xylan xylohydrolase) (Xylan 1,4-beta-xylosidase); Alpha-L-arabinofuranosidase (Arabinosidase) (EC 3.2.1.55)]	beta-1,4-xylosides, alpha-arabinosides	Xylose utilization	Beta-xylosidase
HL-49	K302DRAFT_3318	GH109	1.7e-16	YES	YES	SpI	YES	0	N	Periplasmic	extracellular	Q07982	8.33e-63	Periplasm.		periplasm	D-galactose 1-dehydrogenase (EC 1.1.1.48)	Glucose--fructose oxidoreductase (GFOR) (EC 1.1.99.28)	-	-	-
HL-49	K302DRAFT_3458	GH3	8.7e-61	YES		SpI		0	N	Cytoplasmic	periplasm	P40406	1.18e-69	Cell membrane {ECO:0000255|PROSITE-ProRule:PRU00303}; Lipid-anchor {ECO:0000255|PROSITE-ProRule:PRU00303}. Secreted, cell wall {ECO:0000269|PubMed:20400549}. Note=Detected in the culture supernatant, predominantly associated with cell wall-derived particulate material. A minor proportion is detected in the soluble fraction.		periplasm	Beta-hexosaminidase (EC 3.2.1.52)	Beta-hexosaminidase (EC 3.2.1.52) (Beta-N-acetylhexosaminidase) (N-acetyl-beta-glucosaminidase) (N-acetylglucosaminidase) (ORF1)	beta-1,4-N-acetylglucosamine	N-acetylglucosamine utilization	Beta-hexosaminidase
HL-49	K302DRAFT_3533	GH74	6.4e-15	YES		SpI	YES	0	N	Unknown	unknown	Q3MUH7	2.35e-07			periplasm	Glycosyl hydrolase, BNR repeat precursor	Xyloglucanase (EC 3.2.1.-)	-	-	-
HL-49	K302DRAFT_3535	GH109	3.3e-11		YES	CYT	YES	0	N	Unknown	cytoplasm	P46853	1.62e-09			periplasm	Myo-inositol 2-dehydrogenase (EC 1.1.1.18)	Uncharacterized oxidoreductase YhhX (EC 1.-.-.-)	-	-	-
HL-49	K302DRAFT_3567	GH16	2e-53	YES		SpII	YES	0	N	Extracellular	outer membrane	P45798	5.09e-52			periplasm	Endo-1,4-beta-xylanase A precursor (EC 3.2.1.8)	Beta-glucanase (EC 3.2.1.73) (1,3-1,4-beta-D-glucan 4-glucanohydrolase) (Endo-beta-1,3-1,4 glucanase) (Lichenase)	beta-1,4-glucosides	Beta-glucosides utilization	Beta-glucanase
HL-49	K302DRAFT_3693	GH63	2.7e-17			CYT		0	N	Cytoplasmic	cytoplasm	Q04336	0			cytoplasm	Acyl-coenzyme A synthetases/AMP-(fatty) acid ligases	Uncharacterized protein YMR196W	-	-	-
HL-49	K302DRAFT_3704	GH109	1.6e-18			SpI	YES	0	N	Unknown	cytoplasm	B1KNF7	2.9e-12			periplasm	Probable NADH-dependent dehydrogenase	Glycosyl hydrolase family 109 protein (EC 3.2.1.-)	-	-	-
HL-49	K302DRAFT_3745	GH23	2.5e-31	YES		SpI		0	N	Unknown	outer membrane	P0AEZ7	1.6e-47	Cell membrane {ECO:0000305}; Lipid-anchor {ECO:0000305}.		periplasm	Membrane-bound lytic murein transglycosylase D precursor (EC 3.2.1.-)	Membrane-bound lytic murein transglycosylase D (EC 4.2.2.n1) (Murein hydrolase D) (Regulatory protein DniR)	beta-1,4-N-MurNAc/GlcNAc	[Peptidoglycan metabolism]	-
HL-49	K302DRAFT_3776	GH109	1.4e-17			SpI		0	N	Cytoplasmic	cytoplasm	O05389	7.21e-10			cytoplasm	Myo-inositol 2-dehydrogenase (EC 1.1.1.18)	Uncharacterized oxidoreductase YrbE (EC 1.-.-.-)	-	-	-
HL-49	K302DRAFT_3786	GH16	3.5e-57			SpI		0	N	Extracellular	outer membrane	P45798	3.5e-101			cytoplasm	Beta-glucanase precursor (EC 3.2.1.73)	Beta-glucanase (EC 3.2.1.73) (1,3-1,4-beta-D-glucan 4-glucanohydrolase) (Endo-beta-1,3-1,4 glucanase) (Lichenase)	beta-1,4-glucosides	Beta-glucosides utilization	Beta-glucanase
HL-49	K302DRAFT_3792	GH78	1.8e-11			CYT		0	N	Unknown	cytoplasm	P35573	5.17e-22	Cytoplasm {ECO:0000269|PubMed:17908927}. Note=Under glycogenolytic conditions localizes to the nucleus.		cytoplasm	Putative glycogen debranching enzyme, archaeal type, TIGR01561	Glycogen debranching enzyme (Glycogen debrancher) [Includes: 4-alpha-glucanotransferase (EC 2.4.1.25) (Oligo-1,4-1,4-glucantransferase); Amylo-alpha-1,6-glucosidase (Amylo-1,6-glucosidase) (EC 3.2.1.33) (Dextrin 6-alpha-D-glucosidase)]	alpha-1,4-glucosides	[Glycogen biosynthesis]	-
HL-49	K302DRAFT_3794	GH57	3e-67			CYT		0	N	Cytoplasmic	unknown	Q59006	3.18e-111			cytoplasm	Alpha-amylase (EC 3.2.1.1)	Putative alpha-amylase (EC 3.2.1.1)	alpha-1,4-glucosides	[Glycogen biosynthesis]	-
HL-49	K302DRAFT_3801	GH23	2e-14	YES		CYT	YES	1	N	Unknown	extracellular	P0AEZ7	1.99e-16	Cell membrane {ECO:0000305}; Lipid-anchor {ECO:0000305}.		periplasm	Membrane-bound lytic murein transglycosylase D precursor (EC 3.2.1.-)	Membrane-bound lytic murein transglycosylase D (EC 4.2.2.n1) (Murein hydrolase D) (Regulatory protein DniR)	beta-1,4-N-MurNAc/GlcNAc	[Peptidoglycan metabolism]	-
HL-55	K417DRAFT_0279	GH23	7.5e-30	YES		SpI		1	N	Periplasmic	periplasm	O31608	3.61e-36			periplasm	lytic transglycosylase	Putative murein lytic transglycosylase YjbJ (EC 4.-.-.-)	beta-1,4-N-MurNAc/GlcNAc	[Peptidoglycan metabolism]	-
HL-55	K417DRAFT_0481	GH73	2.2e-25			SpI		1	N	Unknown	outer membrane	P27297	2.82e-33			inner membrane	Putative Bax protein	Protein bax	-	-	-
HL-55	K417DRAFT_0650	GH13	5.2e-22			CYT		0	N	Extracellular	cytoplasm	P76041	1.99e-140			cytoplasm	Putative sucrose phosphorylase (EC 2.4.1.7)	Putative sucrose phosphorylase (EC 2.4.1.7) (Sucrose glucosyltransferase)	sucrose	Sucrose utilization	Sucrose phosphorylase
HL-55	K417DRAFT_0782	GH23	1.1e-25	YES		SpI		1	N	Unknown	unknown	A1U3J1	0	Cell outer membrane; Peripheral membrane protein. Note=Attached to the inner leaflet of the outer membrane. {ECO:0000255|HAMAP-Rule:MF_02016}.		periplasm	Transglycosylase, Slt family	Membrane-bound lytic murein transglycosylase F (EC 4.2.2.n1) (Murein lyase F)	beta-1,4-N-MurNAc/GlcNAc	[Peptidoglycan metabolism]	-
HL-55	K417DRAFT_0910	GH94	0			CYT		7	N	CytoplasmicMembrane	inner membrane	P20471	0	Cell inner membrane; Multi-pass membrane protein.		inner membrane	Cyclic beta-1,2-glucan synthase (EC 2.4.1.-)	Protein NdvB	-	-	-
HL-55	K417DRAFT_1005	GH73	1.9e-37			CYT		0	N	Periplasmic	cytoplasm	Q9I4P4	1.81e-66	Periplasm {ECO:0000250}.		periplasm	Flagellar protein FlgJ [peptidoglycan hydrolase] (EC 3.2.1.-)	Peptidoglycan hydrolase FlgJ (EC 3.2.1.-) (Muramidase FlgJ)	beta-1,4-N-MurNAc/GlcNAc	[Peptidoglycan metabolism]	-
HL-55	K417DRAFT_1178	GH77	3.6e-152			CYT		0	N	Cytoplasmic	cytoplasm	Q9LV91	6.67e-133	Plastid, chloroplast. Plastid, amyloplast {ECO:0000305}.		cytoplasm	4-alpha-glucanotransferase (amylomaltase) (EC 2.4.1.25)	4-alpha-glucanotransferase DPE1, chloroplastic/amyloplastic (EC 2.4.1.25) (Amylomaltase) (Disproportionating enzyme) (D-enzyme) (Protein DISPROPORTIONATING ENZYME 1)	alpha-1,4-glucosides	Maltose utilization	Amylomaltase
HL-55	K417DRAFT_1179	GH57	1.5e-88			CYT		0	N	Cytoplasmic	cytoplasm	Q7VZF5	0.019			cytoplasm	Amylopullulanase (EC 3.2.1.1) / (EC 3.2.1.41)	ADP-L-glycero-D-manno-heptose-6-epimerase (EC 5.1.3.20) (ADP-L-glycero-beta-D-manno-heptose-6-epimerase) (ADP-glyceromanno-heptose 6-epimerase) (ADP-hep 6-epimerase) (AGME)	alpha-1,4-glucosides, alpha-1,6-glucosides	Maltose utilization	Amylopullulanase
HL-55	K417DRAFT_1181	GH13	6.7e-32			CYT		0	N	Cytoplasmic	cytoplasm	A1U0K1	0			cytoplasm	alpha-1,4-glucosides (glycogen) branching enzyme, GH-13-type (EC 2.4.1.18)	1,4-alpha-glucan branching enzyme GlgB (EC 2.4.1.18) (1,4-alpha-D-glucan:1,4-alpha-D-glucan 6-glucosyl-transferase) (Alpha-(1->4)-glucan branching enzyme) (Glycogen branching enzyme) (BE)	alpha-1,4-glucosides	Maltose utilization	1,4-alpha-glucan branching enzyme
HL-55	K417DRAFT_1268	GH23	5e-25	YES		SpII	YES	0	N	Unknown	cytoplasm	P0AEZ7	2.29e-80	Cell membrane {ECO:0000305}; Lipid-anchor {ECO:0000305}.		periplasm	Membrane-bound lytic murein transglycosylase D precursor (EC 3.2.1.-)	Membrane-bound lytic murein transglycosylase D (EC 4.2.2.n1) (Murein hydrolase D) (Regulatory protein DniR)	beta-1,4-N-MurNAc/GlcNAc	[Peptidoglycan metabolism]	-
HL-55	K417DRAFT_1772	GH74	8.3e-08	YES		SpI		0	N	Unknown	outer membrane	A5GQF5	4.6e-12			cytoplasm	FIG002465: BNR repeat protein	Ycf48-like protein	-	-	-
HL-55	K417DRAFT_2672	GH74	1e-07	YES		SpII	YES	0	N	CytoplasmicMembrane	extracellular	Q8DI95	2.06e-07		T2aSS	extracellular	Glycosyl hydrolase, BNR repeat	Ycf48-like protein	-	-	-
HL-55	K417DRAFT_3346	GH103	1.1e-111	YES		SpI		0	N	CytoplasmicMembrane	periplasm	P41052	4.79e-21	Cell outer membrane; Lipid-anchor; Periplasmic side.		periplasm	Membrane-bound lytic murein transglycosylase B precursor (EC 3.2.1.-)	Membrane-bound lytic murein transglycosylase B (EC 4.2.2.n1) (35 kDa soluble lytic transglycosylase) (Murein hydrolase B) (Slt35)	beta-1,4-N-MurNAc/GlcNAc	[Peptidoglycan metabolism]	-
HL-55	K417DRAFT_3467	GH84	6e-88			CYT		0	N	Cytoplasmic	cytoplasm	Q2CEE3	6.97e-38			cytoplasm	Hyaluronidase	Protein O-GlcNAcase (OGA) (EC 3.2.1.169) (Beta-N-acetylglucosaminidase) (EC 3.2.1.52) (Beta-N-acetylhexosaminidase) (Beta-hexosaminidase) (N-acetyl-beta-D-glucosaminidase) (N-acetyl-beta-glucosaminidase)	-	-	-
1 Number of alpha-helixes predicted by TMHMM.
2 Catabolic pathways from the current metabolic reconstruction are according to Table S2. Biosynthetic pathways are in brakets and in red.
3 Manually curated annotations for catabolic GHs involved in the current metabolic reconstruction are according to Table S2.
