# Supplementary material for: Genomic Reconstruction of Carbohydrate Utilization Capacities in Microbial-Mat Derived Consortia
Source: Front Microbiol. 2017 Jul 13;8:1304. doi: 10.3389/fmicb.2017.01304 (PMC5507952; doi:10.3389/fmicb.2017.01304)
Supplement: Supplementary file 2 [file Table_2.XLSX]

## Sheet: (A) Pathways
Table S2. (A) Repertoire and functional annotations of carbohydrate utilization genes in heterotrophic UCC organisms.
Organism	Gene locus Tag	Name	Novel1	Metabolic pathway	Functional annotation	Cate-gory2	EC #	TF regulon	TF sites found3	GH family	GH loc.4
bin01	HLUCCA01_00065	-		Maltose/maltodextrin utilization	Neopullulanase	E	3.2.1.135	-	-	GH13	P
bin01	HLUCCA01_00635	-		Maltose/maltodextrin utilization	Alpha-amylase	E	3.2.1.1	-	-	GH13	P
bin01	HLUCCA01_00690	-		Maltose/maltodextrin utilization	Pullulanase	E	3.2.1.41	-	-	GH13	C
bin01	HLUCCA01_01955	-		Maltose/maltodextrin utilization	Neopullulanase	E	3.2.1.135	-	-	GH13	P
bin01	HLUCCA01_03545	-		Maltose/maltodextrin utilization	Alpha-amylase	E	3.2.1.1	-	-	GH13	E
bin01	HLUCCA01_04230	-		Beta-glucosides utilization	Endo-1,4-beta-glucanase	E	3.2.1.6	-	-	GH81	E
bin01	HLUCCA01_05545	-		Maltose/maltodextrin utilization	1,4-alpha-glucan branching enzyme	E	2.4.1.18	-	-	GH13	E
bin01	HLUCCA01_06600	-		Maltose/maltodextrin utilization	Amylomaltase	E	2.4.1.25	-	-	GH77	C
bin01	HLUCCA01_06705	ScrR	NEW	Sucrose utilization	Transcriptional regulator of sucrose utilization	R	-	ScrR	Y
bin01	HLUCCA01_06710	Omp(Scr)	NEW	Sucrose utilization	TonB-dependent receptor, predicted sucrose specificity	T	-	ScrR	Y
bin01	HLUCCA01_06715	Slc		Sucrose utilization	Sucrose:Na+ symporter	T	-	ScrR	Y
bin01	HLUCCA01_06720	ScrK		Sucrose utilization	Fructokinase	E	2.7.1.4	ScrR	Y
bin01	HLUCCA01_06725	AmyA		Sucrose utilization	Amylosucrase	E	2.4.1.4	ScrR	Y	GH13	C
bin01	HLUCCA01_08425	BtgC3		Beta-glucosides utilization	Glucan 1,3-beta-glucosidase	E	3.2.1.58	BglR	-	GH17	C
bin01	HLUCCA01_08430	BtgC2		Beta-glucosides utilization	Glucan 1,3-beta-glucosidase	E	3.2.1.58	BglR	-	GH17	C
bin01	HLUCCA01_08435	COG2211-II	NEW	Beta-glucosides utilization	Na+/glucoside transporter	T	-	BglR	-
bin01	HLUCCA01_08440	BtgC1		Beta-glucosides utilization	Endo-1,3-beta-glucanase	E	3.2.1.39	BglR	-	GH17	P
bin01	HLUCCA01_08445	-		Beta-glucosides utilization	Hypothetical protein		-	BglR	-
bin01	HLUCCA01_08450	BglA1		Beta-glucosides utilization	Beta-glucanase	E	3.2.1.73	BglR	-	GH16	P
bin01	HLUCCA01_08455	-		Beta-glucosides utilization	Hypothetical protein		-	BglR	-
bin01	HLUCCA01_08460	COG3867		Beta-glucosides utilization	1,3-beta-glucanosyltransferase	E	3.2.1.23	BglR	-
bin01	HLUCCA01_08465	Cmb		Beta-glucosides utilization	Carbohydrate-binding protein		-	BglR	-
bin01	HLUCCA01_08470	BglR	NEW	Beta-glucosides utilization	Transcriptional regulator of beta-glucoside uttilization	R	-	BglR	-
bin01	HLUCCA01_08475	-		Beta-glucosides utilization	Beta glucosidase	E	3.2.1.21	BglR	-	GH3	C
bin01	HLUCCA01_10830	YwtG		Beta-glucosides utilization	Glucoside:H+ symporter	T	-	-	-
bin01	HLUCCA01_10835	BglX		Beta-glucosides utilization	Beta glucosidase	E	3.2.1.21	-	-	GH3	OM
bin01	HLUCCA01_10840	PulA		Maltose/maltodextrin utilization	Pullulanase	E	3.2.1.142	-	-	GH13	OM
bin01	HLUCCA01_11520	GlcP		Maltose utilization; Glucose utilization	Glucose transporter	T	-	-	-
bin01	HLUCCA01_11525	COG0438		Maltose/maltodextrin utilization	Family 4 glycosyltransferase	E	2.4.-.-	-	-
bin01	HLUCCA01_11530	YcjM		Maltose/maltodextrin utilization	Sucrose phosphorylase	E	2.4.1.7	-	-	GH13	C
bin01	HLUCCA01_11605	-		Maltose/maltodextrin utilization	Alpha-amylase	E	3.2.1.1	-	-	GH13	P
bin01	HLUCCA01_12315	MalZ-II		Maltose/maltodextrin utilization	Glucan 1,4-alpha-glucosidase	E	3.2.1.3	-	-	GH97	P
bin07	HLUCCO07_08050	GlpA		Glycerol utilization (incomplete)	Aerobic glycerol-3-phosphate dehydrogenase subunit	E	1.1.5.3	-	-
bin07	HLUCCO07_08055	GlpK		Glycerol utilization (incomplete)	Glycerol kinase	E	2.7.1.30	-	-
bin07	HLUCCO07_13195	SorD-II	NEW	Sorbitol utilization	Predicted sorbitol dehydrogenase	E	1.1.1.14	SorR	Y
bin07	HLUCCO07_13200	SorR	NEW	Sorbitol utilization	Transcriptional regulator of sorbitol utilization	R	-	SorR	Y
bin07	HLUCCO07_13205	SorB	NEW	Sorbitol utilization	Predicted ABC-type sorbitol transporter, substrate-binding component	T	-	SorR	Y
bin07	HLUCCO07_13210	SorC	NEW	Sorbitol utilization	Predicted ABC-type sorbitol transporter, permease component	T	-	SorR	Y
bin07	HLUCCO07_13215	SorE	NEW	Sorbitol utilization	Predicted ABC-type sorbitol transporter, permease component	T	-	SorR	Y
bin07	HLUCCO07_13220	SorA	NEW	Sorbitol utilization	Predicted ABC-type sorbitol transporter, ATP-binding component	T	-	SorR	Y
bin08	HLUCCA08_01345	KdgK		Glucuronate utilization	2-dehydro-3-deoxygluconokinase	E	2.7.1.45	-	-
bin08	HLUCCA08_01360	UxaC		Glucuronate utilization	Glucuronate isomerase	E	5.3.1.12	-	-
bin08	HLUCCA08_01365	UxuB		Glucuronate utilization	Fructuronate reductase	E	1.1.1.57	-	-
bin08	HLUCCA08_07160	XylR		Xylose utilization	Transcriptional regulator of xylose metabolism	R	-	XylR	Y
bin08	HLUCCA08_07165	XylF		Xylose utilization	ABC-type D-xylose uptake system substrate-binding component	T	-	XylR	Y
bin08	HLUCCA08_07170	XylH		Xylose utilization	ABC-type D-xylose uptake system permease component	T	-	XylR	Y
bin08	HLUCCA08_07175	XylG		Xylose utilization	ABC-type D-xylose uptake system ATPase component	T	-	XylR	Y
bin08	HLUCCA08_07180	XylB		Xylose utilization	Xylulokinase	E	2.7.1.17	XylR	Y
bin08	HLUCCA08_07185	XylA		Xylose utilization	Xylose isomerase	E	5.3.1.5	XylR	Y
bin08	HLUCCA08_07665	RhaM		Rhamnose utilization	L-rhamnose mutarotase	E	5.1.3.32	RhaR	Y
bin08	HLUCCA08_07670	COG1082		Rhamnose utilization	Sugar phosphate isomerase/epimerase	E	-	RhaR	Y
bin08	HLUCCA08_07675	COG0673		Rhamnose utilization	COG0673 family dehydrogenase	E	-	RhaR	Y
bin08	HLUCCA08_07680	RhaR		Rhamnose utilization	Transcriptional regulator of rhamnose metabolism	R	-	RhaR	Y
bin08	HLUCCA08_07685	RhaJ		Rhamnose utilization	ABC-type rhamnose uptake system permease component	T	-	RhaR	Y
bin08	HLUCCA08_07690	RhaH		Rhamnose utilization	ABC-type rhamnose uptake system permease component	T	-	RhaR	Y
bin08	HLUCCA08_07695	RhaG		Rhamnose utilization	ABC-type rhamnose uptake system ATPase component	T	-	RhaR	Y
bin08	HLUCCA08_07700	RhaF		Rhamnose utilization	ABC-type rhamnose uptake system substrate-binding component	T	-	RhaR	Y
bin08	HLUCCA08_07705	COG1052		Rhamnose utilization	COG1052 family dehydrogenase	E	-	RhaR	Y
bin08	HLUCCA08_07710	COG4689		Rhamnose utilization	COG4689 family decarboxylase	E	-	RhaR	Y
bin08	HLUCCA08_07715	COG1028		Rhamnose utilization	COG1028 family dehydrogenase	E	-	RhaR	Y
bin08	HLUCCA08_07720	COG4948		Rhamnose utilization	COG4948 family dehydratase	E	-	RhaR	Y
bin08	HLUCCA08_07725	FucD		Fucose utilization	L-fuconate dehydratase	E	4.2.1.68	FucR	Y
bin08	HLUCCA08_07730	COG0179		Fucose utilization	2,4-diketo-3-deoxy-L-fuconate hydrolase	E	4.3.2.3	FucR	Y
bin08	HLUCCA08_07735	COG1028		Fucose utilization	2-keto-3-deoxy-L-fuconate dehydrogenase	E	1.1.1.100	FucR	Y
bin08	HLUCCA08_07740	FucR	NEW	Fucose utilization	Transcriptional regulator of fucose uttilization	R	-	FucR	Y
bin08	HLUCCA08_07745	PF01261		Fucose utilization	Sugar isomerase	E	-	FucR	Y
bin08	HLUCCA08_07750	COG0524		Fucose utilization	Sugar kinase	E	-	FucR	Y
bin08	HLUCCA08_07755	FucL		Fucose utilization	L-fuconolactonase	E	3.1.1.-	FucR	Y
bin08	HLUCCA08_07760	FucO		Fucose utilization	L-fuco-beta-pyranose dehydrogenase	E	1.1.1.122	FucR	Y
bin08	HLUCCA08_07785	ABC(Fuc)p1	NEW	Fucose utilization	ABC-type fucose uptake system permease component	T	-	FucR	Y
bin08	HLUCCA08_07790	ABC(Fuc)p2	NEW	Fucose utilization	ABC-type fucose uptake system permease component	T	-	FucR	Y
bin08	HLUCCA08_07795	ABC(Fuc)s	NEW	Fucose utilization	ABC-type fucose uptake system substrate-binding component	T	-	FucR	Y
bin08	HLUCCA08_07800	ABC(Fuc)a	NEW	Fucose utilization	ABC-type fucose uptake system ATPase component	T	-	FucR	Y
bin08	HLUCCA08_07805	FucU		Fucose utilization	L-fucose mutarotase	E	5.1.3.29	FucR	Y
bin08	HLUCCA08_07810	PF00294		Fucose utilization	Sugar kinase	E	-	FucR	Y
bin08	HLUCCA08_08020	-		Sucrose utilization	Sucrose phosphorylase	E	2.4.1.7	-	-	GH13	C
bin08	HLUCCA08_08465	-		Sucrose utilization; Maltose utilization; Trehalose utilization	Alpha-glucosidase	E	3.2.1.20	-	-	GH13	C
bin08	HLUCCA08_08470	-		Alpha-glucosides utilization	1,4-alpha-glucan branching enzyme	E	2.4.1.18	-	-	GH13	C
bin08	HLUCCA08_08895	Adh4		Glycerol utilization	Fe-dependent class IV alcohol dehydrogenase	E	1.1.1.1	GlpR	-
bin08	HLUCCA08_08900	GlpK		Glycerol utilization	Glycerol kinase	E	2.7.1.30	GlpR	-
bin08	HLUCCA08_08905	GlpV		Glycerol utilization	ABC-type glycerol uptake system substrate-binding component	T	-	GlpR	-
bin08	HLUCCA08_08910	GlpU		Glycerol utilization	Glycerol transport accessory protein	T	-	GlpR	-
bin08	HLUCCA08_08915	GlpQ		Glycerol utilization	ABC-type glycerol uptake system permease component	T	-	GlpR	-
bin08	HLUCCA08_08920	GlpP		Glycerol utilization	ABC-type glycerol uptake system permease component	T	-	GlpR	-
bin08	HLUCCA08_08925	GlpT		Glycerol utilization	ABC-type glycerol uptake system ATPase component	T	-	GlpR	-
bin08	HLUCCA08_08930	GlpS		Glycerol utilization	ABC-type glycerol uptake system ATPase component	T	-	GlpR	-
bin08	HLUCCA08_08935	GlpA		Glycerol utilization	Aerobic glycerol-3-phosphate dehydrogenase subunit	E	1.1.5.3	GlpR	-
bin08	HLUCCA08_08940	GlpR		Glycerol utilization	Transcriptional repressor of glycerol regulon	R	-	GlpR	-
bin08	HLUCCA08_09005	COG0524-II		Trehalose utilization	Sugar kinase	E	-	TreR	-
bin08	HLUCCA08_09010	ThuK		Trehalose utilization	ABC-type trehalose uptake system ATPase component	T	-	TreR	-
bin08	HLUCCA08_09015	ThuG		Trehalose utilization	ABC-type trehalose uptake system permease component	T	-	TreR	-
bin08	HLUCCA08_09020	ThuF		Trehalose utilization	ABC-type trehalose uptake system permease component	T	-	TreR	-
bin08	HLUCCA08_09025	ThuE		Trehalose utilization	ABC-type trehalose uptake system substrate-binding component	T	-	TreR	-
bin08	HLUCCA08_09035	COG0673		Trehalose utilization	Oxidoreductase	E	-	TreR	-
bin08	HLUCCA08_09040	TreR	NEW	Trehalose utilization	Transcriptional regulator of trehalose utlization	R	-	TreR	-
bin08	HLUCCA08_09110	-		Xylose utilization	Beta-xylosidase	E	3.2.1.37, 3.2.1.55	-	-	GH43	C
bin08	HLUCCA08_09170	-		N-acetylgalactosamine utilization	Uncharacterized isomerase	E	5.3.1.26	AgaR	Y
bin08	HLUCCA08_09175	ABC(GalNAc)a	NEW	N-acetylgalactosamine utilization	ABC-type N-acetylgalactosamine uptake system ATPase component	T	-	AgaR	Y
bin08	HLUCCA08_09180	ABC(GalNAc)s	NEW	N-acetylgalactosamine utilization	ABC-type N-acetylgalactosamine uptake system substrate-binding component	T	-	AgaR	Y
bin08	HLUCCA08_09185	ABC(GalNAc)p1	NEW	N-acetylgalactosamine utilization	ABC-type N-acetylgalactosamine uptake system permease component	T	-	AgaR	Y
bin08	HLUCCA08_09190	ABC(GalNAc)p2	NEW	N-acetylgalactosamine utilization	ABC-type N-acetylgalactosamine uptake system permease component	T	-	AgaR	Y
bin08	HLUCCA08_09195	-		N-acetylgalactosamine utilization	COG0673 family dehydrogenase	E	-	AgaR	Y
bin08	HLUCCA08_09200	-		N-acetylgalactosamine utilization	CutC family protein		-	AgaR	Y
bin08	HLUCCA08_09205	AgaR	NEW	N-acetylgalactosamine utilization	Transcriptional regulator of N-acetylgalactosamine utilization	R	-	AgaR	Y
bin08	HLUCCA08_09210	AgaS		N-acetylgalactosamine utilization	Galactosamine-6-phosphate isomerase/deaminase	E	5.3.1.-	AgaR	Y
bin08	HLUCCA08_09215	AgaK		N-acetylgalactosamine utilization	N-acetylgalactosamine kinase	E	2.7.1.157	AgaR	Y
bin08	HLUCCA08_09220	AgaA		N-acetylgalactosamine utilization	N-acetylgalactosamine-6-phosphate deacetylase	E	3.5.1.-	AgaR	Y
bin08	HLUCCA08_09225	Hex		N-Acetylgalactosamine utilization	Beta-hexosaminidase	E	3.2.1.52	AgaR	Y	GH20	C
bin08	HLUCCA08_09230	-		N-acetylgalactosamine utilization	Protein of unknown function DUF1485 with MlrC C-terminus		-	AgaR	Y
bin08	HLUCCA08_09325	ABC(FOS)a	NEW	Fructooligosaccharides utilization	ABC-type fructooligosaccharide uptake system ATPase component	T	-	FroR	Y
bin08	HLUCCA08_09330	COG1621		Fructooligosaccharides utilization	Beta-fructofuranosidase	E	3.2.1.26	FroR	Y	GH32	C
bin08	HLUCCA08_09335	ABC(FOS)p1	NEW	Fructooligosaccharides utilization	ABC-type fructooligosaccharide uptake system permease component	T	-	FroR	Y
bin08	HLUCCA08_09340	ABC(FOS)p2	NEW	Fructooligosaccharides utilization	ABC-type fructooligosaccharide uptake system permease component	T	-	FroR	Y
bin08	HLUCCA08_09345	ABC(FOS)s	NEW	Fructooligosaccharides utilization	ABC-type fructooligosaccharide uptake system substrate-binding component	T	-	FroR	Y
bin08	HLUCCA08_09350	FroR	NEW	Fructooligosaccharides utilization	Transcriptional regulator of fructooligosaccharide uttilization	R	-	FroR	Y
bin08	HLUCCA08_12295	IolA		Inositol utilization	Methylmalonate semialdehyde dehydrogenase	E	1.2.1.27	-	-
bin08	HLUCCA08_12820	COG0529	NEW	Mannoheptulose utilization	Predicted mannoheptulose-7-phosphokinase	E	-	MhtR	Y
bin08	HLUCCA08_12825	COG1940	NEW	Mannoheptulose utilization	Predicted mannoheptulose kinase	E	-	MhtR	Y
bin08	HLUCCA08_12830	COG3684	NEW	Mannoheptulose utilization	Predicted mahhoheptulose-1,7-bisphosphate aldolase	E	-	MhtR	Y
bin08	HLUCCA08_12835	MhtR	NEW	Mannoheptulose utilization	Transcriptional regulator of mannoheptulose uttilization	R	-	MhtR	Y
bin08	HLUCCA08_12840	ABC(Mnh)s	NEW	Mannoheptulose utilization	ABC-type mannoheptulose uptake system substrate-binding component	T	-	MhtR	Y
bin08	HLUCCA08_12845	ABC(Mnh)p	NEW	Mannoheptulose utilization	ABC-type mannoheptulose uptake system permease component	T	-	MhtR	Y
bin08	HLUCCA08_12850	ABC(Mnh)a	NEW	Mannoheptulose utilization	ABC-type mannoheptulose uptake system ATP-binding component	T	-	MhtR	Y
bin08	HLUCCA08_13385	UxuR	NEW	Glucuronate utilization	Transcriptional regulator of hexuronate utilization	R	-	UxuR	Y
bin08	HLUCCA08_13390	YrbE		Glucuronate utilization	COG0673 family oxidoreductase	E	-	UxuR	Y
bin08	HLUCCA08_13395	YrbE2		Glucuronate utilization	COG0673 family oxidoreductase	E	-	UxuR	Y
bin08	HLUCCA08_13400	YrbE3		Glucuronate utilization	COG0673 family oxidoreductase	E	-	UxuR	Y
bin08	HLUCCA08_13405	ABC(GlcA)s	NEW	Glucuronate utilization	ABC-type glucuronate uptake system substrate-binding component	T	-	UxuR	Y
bin08	HLUCCA08_13410	ABC(GlcA)p1	NEW	Glucuronate utilization	ABC-type glucuronate uptake system permease component	T	-	UxuR	Y
bin08	HLUCCA08_13415	ABC(GlcA)p2	NEW	Glucuronate utilization	ABC-type glucuronate uptake system permease component	T	-	UxuR	Y
bin08	HLUCCA08_13420	ABC(GlcA)a	NEW	Glucuronate utilization	ABC-type glucuronate uptake system ATPase component	T	-	UxuR	Y
bin08	HLUCCA08_13425	UxuA		Glucuronate utilization	Mannonate dehydratase	E	4.2.1.8	UxuR	Y
bin08	HLUCCA08_13430	GalM		Galactosides utilization	Aldose 1-epimerase	E	5.1.3.3	GalR	Y
bin08	HLUCCA08_13435	BgaL		Galactosides utilization	Beta-galactosidase	E	3.2.1.23	GalR	Y	GH42	C
bin08	HLUCCA08_13440	GalA		Galactosides utilization	D-galactono-1,4-lactone lactonase	E	3.1.1.25	GalR	Y
bin08	HLUCCA08_13445	DgoA		Galactosides utilization	2-dehydro-3-deoxyphosphogalactonate aldolase	E	4.1.2.21	GalR	Y
bin08	HLUCCA08_13450	DgoK		Galactosides utilization	2-dehydro-3-deoxygalactonokinase	E	2.7.1.58	GalR	Y
bin08	HLUCCA08_13455	GalD		Galactosides utilization	Galactose dehydrogenase	E	1.1.1.-	GalR	Y
bin08	HLUCCA08_13460	DgoD-II	NEW	Galactosides utilization	Galactonate dehydratase	E	4.2.1.-	GalR	Y
bin08	HLUCCA08_13465	AgaL		Galactosides utilization	Alpha-galactosidase	E	3.2.1.22	GalR	Y	GH4	C
bin08	HLUCCA08_13470	ABC(a-Gal)p1	NEW	Galactosides utilization	ABC-type galactoside uptake system permease component	T	-	GalR	Y
bin08	HLUCCA08_13475	ABC(a-Gal)p2	NEW	Galactosides utilization	ABC-type galactoside uptake system permease component	T	-	GalR	Y
bin08	HLUCCA08_13480	ABC(a-Gal)s	NEW	Galactosides utilization	ABC-type galactoside uptake system substrate-binding component	T	-	GalR	Y
bin08	HLUCCA08_13485	GalR	NEW	Galactosides utilization	Transcriptional regulator of galactoside uttilization	R	-	GalR	Y
bin08	HLUCCA08_13490	ABC(a-Gal)a	NEW	Galactosides utilization	ABC-type galactoside uptake system ATPase component	T	-	GalR	Y
bin08	HLUCCA08_14885	-		Alpha-glucosides utilization	Hypothetical protein		-	AglR4	Y
bin08	HLUCCA08_14890	-		Alpha-glucosides utilization	GMC family oxidoreductase	E	-	AglR4	Y
bin08	HLUCCA08_14895	-		Alpha-glucosides utilization	Ferredoxin		-	AglR4	Y
bin08	HLUCCA08_14900	-		Alpha-glucosides utilization	Fatty acid desaturase	E	-	AglR4	Y
bin08	HLUCCA08_14905	-		Alpha-glucosides utilization	Hydroxymethyltransferase	E	-	AglR4	Y
bin08	HLUCCA08_14910	AglR4		Alpha-glucosides utilization	Transcriptional regulator of alpha-glucoside utilization	R	-	AglR4	Y
bin08	HLUCCA08_14915	AglA2		Alpha-glucosides utilization	Alpha-glucosidase	E	3.2.1.20	AglR4	Y	GH13	C
bin08	HLUCCA08_14920	ABC(a-Glc)s	NEW	Alpha-glucosides utilization	ABC-type alpha-glucoside uptake system substrate-binding component	T	-	AglR4	Y
bin08	HLUCCA08_14925	ABC(a-Glc)a	NEW	Alpha-glucosides utilization	ABC-type alpha-glucoside uptake system ATPase component	T	-	AglR4	Y
bin08	HLUCCA08_14930	ABC(a-Glc)p	NEW	Alpha-glucosides utilization	ABC-type alpha-glucoside uptake system permease component	T	-	AglR4	Y
bin08	HLUCCA08_14935	-		Alpha-glucosides utilization	COG1028 family dehydrogenase	E	-	AglR4	Y
bin08	HLUCCA08_14940	-		Alpha-glucosides utilization	COG1028 family dehydrogenase	E	-	AglR4	Y
bin08	HLUCCA08_14945	-		Alpha-glucosides utilization	Cytochrome P450 hydroxylase	E	-	AglR4	Y
bin08	HLUCCA08_14950	YcjI		Alpha-glucosides utilization	Alpha-xylosidase	E	3.2.1.-	AglR4	Y	GH31	C
bin08	HLUCCA08_15905	Ard		Sorbitol utilization; Mannitol utilization; Arabinitol utilization	D-arabinitol dehydrogenase	E	1.1.1.-	SmoR	Y
bin08	HLUCCA08_15910	MtlD		Sorbitol utilization; Mannitol utilization; Arabinitol utilization	Sorbitol/mannitol/arabinitol 2-dehydrogenase	E	1.1.1.67	SmoR	Y
bin08	HLUCCA08_15915	SmoS		Sorbitol utilization; Mannitol utilization; Arabinitol utilization	D-sorbitol dehydrogenase	E	1.1.1.14	SmoR	Y
bin08	HLUCCA08_15920	SmoK		Sorbitol utilization; Mannitol utilization; Arabinitol utilization	ABC-type mannitol/sorbitol/arabinitol uptake system ATPase component	T	-	SmoR	Y
bin08	HLUCCA08_15925	SmoG		Sorbitol utilization; Mannitol utilization; Arabinitol utilization	ABC-type mannitol/sorbitol/arabinitol uptake system permease component	T	-	SmoR	Y
bin08	HLUCCA08_15930	SmoF		Sorbitol utilization; Mannitol utilization; Arabinitol utilization	ABC-type mannitol/sorbitol/arabinitol uptake system permease component	T	-	SmoR	Y
bin08	HLUCCA08_15935	SmoE		Sorbitol utilization; Mannitol utilization; Arabinitol utilization	ABC-type mannitol/sorbitol/arabinitol uptake system substrate-binding component	T	-	SmoR	Y
bin08	HLUCCA08_15940	SmoR		Sorbitol utilization; Mannitol utilization; Arabinitol utilization	Transcriptional regulator of sorbitol/mannitol/arabinitol metabolism	R	-	SmoR	Y
bin08	HLUCCA08_15945	ScrK		Sorbitol utilization; Mannitol utilization; Arabinitol utilization	Fructokinase	E	2.7.1.4	SmoR	Y
bin08	HLUCCA08_15950	KbaZ		Sorbitol utilization; Mannitol utilization; Arabinitol utilization	Predicted phosphofructokinase	E	2.7.1.90	SmoR	Y
bin08	HLUCCA08_15955	ManB		Sorbitol utilization; Mannitol utilization; Arabinitol utilization	Phosphomannomutase	E	5.4.2.8	SmoR	Y
bin08	HLUCCA08_15960	IolJ		Inositol utilization	6-phospho-5-dehydro-2-deoxy-D-gluconate aldolase	E	4.1.2.29	IolR	Y
bin08	HLUCCA08_15965	IolB		Inositol utilization	5-deoxy-glucuronate isomerase	E	5.3.1.30	IolR	Y
bin08	HLUCCA08_15970	IolC		Inositol utilization	5-dehydro-2-deoxygluconokinase	E	2.7.1.92	IolR	Y
bin08	HLUCCA08_15975	IolE		Inositol utilization	Inosose dehydratase	E	4.2.1.44	IolR	Y
bin08	HLUCCA08_15980	iolG		Inositol utilization	Bifunctional myo-inositol 2-dehydrogenase / D-chiro-inositol 1-dehydrogenase	E	1.1.1.18 1.1.1.369	IolR	Y
bin08	HLUCCA08_15985	IolR	NEW	Inositol utilization	Transcriptional regulator of inositol uttilization	R	-	IolR	Y
bin08	HLUCCA08_15990	IolR2	NEW	Inositol utilization	Transcriptional regulator of inositol uttilization	R	-	IolR	Y
bin08	HLUCCA08_15995	IolI		Inositol utilization	2-keto-myo-inositol isomerase	E	5.3.99.11	IolR	Y
bin08	HLUCCA08_16000	IbpA		Inositol utilization	ABC-type inositol uptake system substrate-binding component	T	-	IolR	Y
bin08	HLUCCA08_16005	IatP		Inositol utilization	ABC-type inositol uptake system permease component	T	-	IolR	Y
bin08	HLUCCA08_16010	IatA		Inositol utilization	ABC-type inositol uptake system ATPase component	T	-	IolR	Y
bin08	HLUCCA08_16015	IdhA		Inositol utilization	D-chiro-inositol 2-dehydrogenase	E	1.1.1.18	IolR	Y
bin08	HLUCCA08_16020	IolC		Inositol utilization	5-dehydro-2-deoxygluconokinase	E	2.7.1.92	IolR	Y
bin08	HLUCCA08_16025	IolD		Inositol utilization	Decyclizing 3D-(3,5/4)-trihydroxycyclohexane-1,2-dione acylhydrolase	E	3.7.1.22	IolR	Y
bin08	HLUCCA08_16030	IolE		Inositol utilization	Inosose dehydratase	E	4.2.1.44	IolR	Y
bin08	HLUCCA08_18560	Glk		Beta-glucosides utilization; Sucrose utilization; Maltose utilization; Trehalose utilization	Glucokinase	E	2.7.1.2	AglR2	Y
bin08	HLUCCA08_18565	BglA		Beta-glucosides utilization	Beta glucosidase	E	3.2.1.21	AglR2	Y	GH1	C
bin08	HLUCCA08_18570	AglR2	NEW	Beta-glucosides utilization; Sucrose utilization; Maltose utilization; Trehalose utilization	Transcriptional regulator of glucoside uttilization	R	-	AglR2	Y
bin08	HLUCCA08_18575	AglE		Sucrose utilization; Maltose utilization; Trehalose utilization	ABC-type trehalose/maltose/sucrose/beta-glucoside uptake system substrate-binding component	T	-	AglR2	Y
bin08	HLUCCA08_18580	AglF		Sucrose utilization; Maltose utilization; Trehalose utilization	ABC-type trehalose/maltose/sucrose/b-glucoside uptake system permease component	T	-	AglR2	Y
bin08	HLUCCA08_18585	AglG		Sucrose utilization; Maltose utilization; Trehalose utilization	ABC-type trehalose/maltose/sucrose/b-glucoside uptake system permease component	T	-	AglR2	Y
bin08	HLUCCA08_18590	AglA		Sucrose utilization; Maltose utilization; Trehalose utilization	Alpha-glucosidase	E	3.2.1.20	AglR2	Y	GH13	C
bin08	HLUCCA08_18595	AglK		Sucrose utilization; Maltose utilization; Trehalose utilization	ABC-type trehalose/maltose/sucrose/b-glucoside uptake system ATPase component	T	-	AglR2	Y
bin08	HLUCCA08_18635	FruR	NEW	Fructose utilization	Transcriptional regulator of fructose utilization	R	-	FruR	Y
bin08	HLUCCA08_18640	FrcB		Fructose utilization	ABC-type fructose uptake system substrate-binding component	T	-	FruR	Y
bin08	HLUCCA08_18645	FrcC		Fructose utilization	ABC-type fructose uptake system permease component	T	-	FruR	Y
bin08	HLUCCA08_18650	FrcA		Fructose utilization	ABC-type fructose uptake system ATPase component	T	-	FruR	Y
bin08	HLUCCA09_09615	MtlD		Sorbitol utilization; Mannitol utilization; Arabinitol utilization	Sorbitol/mannitol/arabinitol 2-dehydrogenase	E	1.1.1.67	SmoR	Y
bin08	HLUCCA09_09620	SmoS		Sorbitol utilization; Mannitol utilization; Arabinitol utilization	D-sorbitol dehydrogenase	E	1.1.1.14	SmoR	Y
bin08	HLUCCA09_09625	SmoK		Sorbitol utilization; Mannitol utilization; Arabinitol utilization	ABC-type mannitol/sorbitol/arabinitol uptake system ATPase component	T	-	SmoR	Y
bin08	HLUCCA09_09630	SmoG		Sorbitol utilization; Mannitol utilization; Arabinitol utilization	ABC-type mannitol/sorbitol/arabinitol uptake system permease component	T	-	SmoR	Y
bin08	HLUCCA09_09635	SmoF		Sorbitol utilization; Mannitol utilization; Arabinitol utilization	ABC-type mannitol/sorbitol/arabinitol uptake system permease component	T	-	SmoR	Y
bin08	HLUCCA09_09640	SmoE		Sorbitol utilization; Mannitol utilization; Arabinitol utilization	ABC-type mannitol/sorbitol/arabinitol uptake system substrate-binding component	T	-	SmoR	Y
bin08	HLUCCA09_09645	SmoR		Sorbitol utilization; Mannitol utilization; Arabinitol utilization	Transcriptional regulator of sorbitol/mannitol/arabinitol metabolism	R	-	SmoR	Y
bin09	HLUCCA09_00095	AglR3		Alpha-glucosides utilization	Transcriptional regulator of alpha-glucoside utilization	R	-	AglR3	Y
bin09	HLUCCA09_00100	YcjN	NEW	Alpha-glucosides utilization	ABC-type alpha-glucoside uptake system substrate-binding component	T	-	AglR3	Y
bin09	HLUCCA09_00105	YcjO	NEW	Alpha-glucosides utilization	ABC-type alpha-glucoside uptake system permease component	T	-	AglR3	Y
bin09	HLUCCA09_00110	YcjP	NEW	Alpha-glucosides utilization	ABC-type alpha-glucoside uptake system permease component	T	-	AglR3	Y
bin09	HLUCCA09_00115	YgjK	NEW	Alpha-glucosides utilization	Alpha-glucosidase	E	3.2.1.20	AglR3	Y	GH63	C
bin09	HLUCCA09_00120	YcjV	NEW	Alpha-glucosides utilization	ABC-type alpha-glucoside uptake system ATPase component	T	-	AglR3	Y
bin09	HLUCCA09_00800	GlpK		Glycerol utilization (incomplete)	Glycerol kinase	E	2.7.1.30	-	-
bin09	HLUCCA09_01885	-		Sucrose utilization; Maltose utilization; Trehalose utilization	Alpha-glucosidase	E	3.2.1.20	-	-	GH13	C
bin09	HLUCCA09_02785	COG1070	NEW	N-acetylglucosamine utilization	Predicted N-acetylglucosamine kinase	E	2.7.1.59	NagR	-
bin09	HLUCCA09_02790	NagR	NEW	N-acetylglucosamine utilization	Transcriptional regulator of N-acetylglucosamine uttilization	R	-	NagR	-
bin09	HLUCCA09_02795	UPF0309		N-acetylglucosamine utilization	Sugar isomerase	E	-	NagR	-
bin09	HLUCCA09_02800	ABC(GlcNAc)s	NEW	N-acetylglucosamine utilization	ABC-type N-acetylglucosamine uptake system substrate-binding component	T	-	NagR	-
bin09	HLUCCA09_02805	ABC(GlcNAc)p1	NEW	N-acetylglucosamine utilization	ABC-type N-acetylglucosamine uptake system permease component	T	-	NagR	-
bin09	HLUCCA09_02810	ABC(GlcNAc)p2	NEW	N-acetylglucosamine utilization	ABC-type N-acetylglucosamine uptake system permease component	T	-	NagR	-
bin09	HLUCCA09_02815	ABC(GlcNAc)a	NEW	N-acetylglucosamine utilization	ABC-type N-acetylglucosamine uptake system ATPase component	T	-	NagR	-
bin09	HLUCCA09_02820	NagB		N-acetylglucosamine utilization	Glucosamine-6-phosphate deaminase	E	3.5.99.6	NagR	-
bin09	HLUCCA09_02825	NagA		N-acetylglucosamine utilization	N-acetyl-glucosamine-6-phosphate deacetylase	E	3.5.1.25	NagR	-
bin09	HLUCCA09_04975	-		Alpha-glucosides utilization	Oligo-1,6-glucosidase	E	3.2.1.10	-	-	GH13	C
bin09	HLUCCA09_06530	-		Xylose utilization	Alpha-xylosidase	E	3.2.1.-	-	-	GH31	C
bin09	HLUCCA09_09615	MtlD		Sorbitol utilization; Mannitol utilization; Arabinitol utilization	Sorbitol/mannitol/arabinitol 2-dehydrogenase	E	1.1.1.67	SmoR	Y
bin09	HLUCCA09_09620	SmoS		Sorbitol utilization; Mannitol utilization; Arabinitol utilization	D-sorbitol dehydrogenase	E	1.1.1.14	SmoR	Y
bin09	HLUCCA09_09625	SmoK		Sorbitol utilization; Mannitol utilization; Arabinitol utilization	ABC-type mannitol/sorbitol/arabinitol uptake system ATPase component	T	-	SmoR	Y
bin09	HLUCCA09_09630	SmoG		Sorbitol utilization; Mannitol utilization; Arabinitol utilization	ABC-type mannitol/sorbitol/arabinitol uptake system permease component	T	-	SmoR	Y
bin09	HLUCCA09_09635	SmoF		Sorbitol utilization; Mannitol utilization; Arabinitol utilization	ABC-type mannitol/sorbitol/arabinitol uptake system permease component	T	-	SmoR	Y
bin09	HLUCCA09_09640	SmoE		Sorbitol utilization; Mannitol utilization; Arabinitol utilization	ABC-type mannitol/sorbitol/arabinitol uptake system substrate-binding component	T	-	SmoR	Y
bin09	HLUCCA09_09645	SmoR		Sorbitol utilization; Mannitol utilization; Arabinitol utilization	Transcriptional regulator of sorbitol/mannitol/arabinitol metabolism	R	-	SmoR	Y
bin09	HLUCCA09_09650	XylB		Xylose utilization	Xylulokinase	E	2.7.1.17	-	-
bin09	HLUCCA09_10800	-		Alpha-glucosides utilization	Isoamylase	E	3.2.1.68	-	-	GH13	C
bin09	HLUCCA09_12065	-		Sucrose utilization; Maltose utilization; Trehalose utilization	Alpha-glucosidase	E	3.2.1.20	-	-	GH13	C
bin09	HLUCCA09_14095	Glk		Beta-glucosides utilization; Sucrose utilization; Maltose utilization; Trehalose utilization	Glucokinase	E	2.7.1.2	AglR2	Y
bin09	HLUCCA09_14100	BglA		Beta-glucosides utilization	Beta glucosidase	E	3.2.1.21	AglR2	Y	GH1	C
bin09	HLUCCA09_14105	AglR2	NEW	Beta-glucosides utilization; Sucrose utilization; Maltose utilization; Trehalose utilization	Transcriptional regulator of glucoside uttilization	R	-	AglR2	Y
bin09	HLUCCA09_14110	AglE		Sucrose utilization; Maltose utilization; Trehalose utilization	ABC-type trehalose/maltose/sucrose/beta-glucoside uptake system substrate-binding component	T	-	AglR2	Y
bin09	HLUCCA09_14115	AglF		Sucrose utilization; Maltose utilization; Trehalose utilization	ABC-type trehalose/maltose/sucrose/b-glucoside uptake system permease component	T	-	AglR2	Y
bin09	HLUCCA09_14120	AglG		Sucrose utilization; Maltose utilization; Trehalose utilization	ABC-type trehalose/maltose/sucrose/b-glucoside uptake system permease component	T	-	AglR2	Y
bin09	HLUCCA09_14125	AglA		Sucrose utilization; Maltose utilization; Trehalose utilization	Alpha-glucosidase	E	3.2.1.20	AglR2	Y	GH13	C
bin09	HLUCCA09_15080	-		N-acetylglucosamine utilization	Beta-hexosaminidase	E	3.2.1.52	-	-	GH3	C
bin09	HLUCCA09_16255	GlpA		Glycerol utilization (incomplete)	Aerobic glycerol-3-phosphate dehydrogenase subunit	E	1.1.5.3	-	-
bin09	HLUCCA09_17085	XylA		Xylose utilization	Xylose isomerase	E	5.3.1.5	-	-
bin09	HLUCCA09_17090	XylG		Xylose utilization	ABC-type D-xylose uptake system ATPase component	E	3.6.3.17	-	-
bin09	HLUCCA09_17095	XylH		Xylose utilization	ABC-type D-xylose uptake system permease component	T	-	-	-
bin09	HLUCCA09_17100	XylF		Xylose utilization	ABC-type D-xylose uptake system substrate-binding component	T	-	-	-
bin09	HLUCCA09_17800	DgoK		Galactosides utilization	2-dehydro-3-deoxygalactonokinase	E	2.7.1.58	GalR	Y
bin09	HLUCCA09_17805	GalD		Galactosides utilization	Galactose dehydrogenase	E	1.1.1.-	GalR	Y
bin09	HLUCCA09_17810	AgaL		Galactosides utilization	Alpha-galactosidase	E	3.2.1.22	GalR	Y
bin09	HLUCCA09_17825	ABC(a-Gal)p	NEW	Galactosides utilization	ABC-type galactoside uptake system permease component	T	-	GalR	Y
bin09	HLUCCA09_17830	GalR	NEW	Galactosides utilization	Transcriptional regulator of galactoside uttilization	R	-	GalR	Y
bin09	HLUCCA09_17835	ABC(a-Gal)a	NEW	Galactosides utilization	ABC-type galactoside uptake system ATPase component	T	-	GalR	Y
bin09	HLUCCA09_20050	-		Sucrose utilization	Sucrose-6-phosphate hydrolase	E	3.2.1.26	-	-	GH32	C
bin12	HLUCCA12_00740	MurQ		N-acetylmuramic acid utilization (incomplete)	N-acetylmuramic acid 6-phosphate etherase	E	4.2.1.126	-	-
bin12	HLUCCA12_00745	NagK		N-acetylglucosamine utilization (incomplete)	N-acetylglucosamine kinase	E	2.7.1.59	-	-
bin12	HLUCCA12_00750	NagA		N-acetylglucosamine utilization (incomplete)	N-acetylglucosamine-6-phosphate deacetylase	E	3.5.1.25	-	-
bin12	HLUCCA12_10310	GlpR		Glycerol utilization	Transcriptional repressor of glycerol regulon	R	-	GlpR	-
bin12	HLUCCA12_10315	GlpA		Glycerol utilization (incomplete)	Aerobic glycerol-3-phosphate dehydrogenase subunit	E	1.1.5.3	GlpR	-
bin12	HLUCCA12_16210	-		N-acetylglucosamine utilization (incomplete)	Beta-hexosaminidase	E	3.2.1.52	-	-	GH3	C
bin12	HLUCCA12_16965	GlpK		Glycerol utilization (incomplete)	Glycerol kinase	E	2.7.1.30	GlpR	-
bin18	HLUCCO18_02510	GlpR		Glycerol utilization (incomplete)	Transcriptional repressor of glycerol regulon	R	-	GlpR	-
bin18	HLUCCO18_03345	XylB		Sorbitol utilization; Mannitol utilization; Arabinitol utilization	Xylulokinase	E	2.7.1.17	SmoR	Y
bin18	HLUCCO18_03350	SmoR		Sorbitol utilization; Mannitol utilization; Arabinitol utilization	Transcriptional regulator of sorbitol/mannitol/arabinitol metabolism	R	-	SmoR	Y
bin18	HLUCCO18_03355	SmoE		Sorbitol utilization; Mannitol utilization; Arabinitol utilization	ABC-type mannitol/sorbitol/arabinitol uptake system substrate-binding component	T	-	SmoR	Y
bin18	HLUCCO18_03360	SmoF		Sorbitol utilization; Mannitol utilization; Arabinitol utilization	ABC-type mannitol/sorbitol/arabinitol uptake system permease component	T	-	SmoR	Y
bin18	HLUCCO18_03365	SmoG		Sorbitol utilization; Mannitol utilization; Arabinitol utilization	ABC-type mannitol/sorbitol/arabinitol uptake system permease component	T	-	SmoR	Y
bin18	HLUCCO18_03370	SmoK		Sorbitol utilization; Mannitol utilization; Arabinitol utilization	ABC-type mannitol/sorbitol/arabinitol uptake system ATPase component	T	-	SmoR	Y
bin18	HLUCCO18_03375	SmoS		Sorbitol utilization; Mannitol utilization; Arabinitol utilization	D-sorbitol dehydrogenase	E	1.1.1.14	SmoR	Y
bin18	HLUCCO18_03380	MtlD		Sorbitol utilization; Mannitol utilization; Arabinitol utilization	Sorbitol/mannitol/arabinitol 2-dehydrogenase	E	1.1.1.67	SmoR	Y
bin18	HLUCCO18_03715	-		N-acetylglucosamine utilization (incomplete)	Beta-hexosaminidase	E	3.2.1.52	-	-	GH3	C
bin18	HLUCCO18_06140	GlpK		Glycerol utilization (incomplete)	Glycerol kinase	E	2.7.1.30	-	-
bin18	HLUCCO18_06145	GlpA		Glycerol utilization (incomplete)	Aerobic glycerol-3-phosphate dehydrogenase subunit	E	1.1.5.3	-	-
bin18	HLUCCO18_06305	KdgK		Glucuronate utilization	2-dehydro-3-deoxygluconokinase	E	2.7.1.45	-	-
bin18	HLUCCO18_12735	ABC(a-Gal)a	NEW	Galactosides utilization	ABC-type galactoside uptake system ATPase component	T	-	GalR	Y
bin18	HLUCCO18_12740	GalR	NEW	Galactosides utilization	Transcriptional regulator of galactoside utilization	R	-	GalR	Y
bin18	HLUCCO18_12745	ABC(a-Gal)s	NEW	Galactosides utilization	ABC-type galactoside uptake system substrate-binding component	T	-	GalR	Y
bin18	HLUCCO18_12755	ABC(a-Gal)p1	NEW	Galactosides utilization	ABC-type galactoside uptake system permease component	T	-	GalR	Y
bin18	HLUCCO18_12760	ABC(a-Gal)p2	NEW	Galactosides utilization	ABC-type galactoside uptake system permease component	T	-	GalR	Y
bin18	HLUCCO18_12765	AgaL		Galactosides utilization	Alpha-galactosidase	E	3.2.1.22	GalR	Y	GH4	C
bin18	HLUCCO18_12770	GalD		Galactosides utilization	Galactose dehydrogenase	E	1.1.1.-	GalR	Y
bin18	HLUCCO18_12775	DgoK		Galactosides utilization	2-dehydro-3-deoxygalactonokinase	E	2.7.1.58	GalR	Y
bin18	HLUCCO18_12780	DgoA		Galactosides utilization	2-dehydro-3-deoxyphosphogalactonate aldolase	E	4.1.2.21	GalR	Y
bin18	HLUCCO18_12785	GalA		Galactosides utilization	D-galactono-1,4-lactone lactonase	E	3.1.1.25	GalR	Y
bin18	HLUCCO18_12790	BgaL		Galactosides utilization	Beta-galactosidase	E	3.2.1.23	GalR	Y	GH42	C
bin18	HLUCCO18_13065	IolB		Inositol utilization	5-deoxy-glucuronate isomerase	E	5.3.1.30	IolR	Y
bin18	HLUCCO18_13070	pfam05721		Inositol utilization	Putative hydroxylase	E	-	IolR	Y
bin18	HLUCCO18_13075	IatA		Inositol utilization	ABC-type inositol uptake system ATPase component	T	-	IolR	Y
bin18	HLUCCO18_13080	IatP		Inositol utilization	ABC-type inositol uptake system permease component	T	-	IolR	Y
bin18	HLUCCO18_13085	IbpA		Inositol utilization	ABC-type inositol uptake system substrate-binding component	T	-	IolR	Y
bin18	HLUCCO18_13090	IolR	NEW	Inositol utilization	Transcriptional regulator of inositol uttilization	R	-	IolR	Y
bin18	HLUCCO18_13095	IolG		Inositol utilization	Bifunctional myo-inositol 2-dehydrogenase / D-chiro-inositol 1-dehydrogenase	E	1.1.1.18 1.1.1.369	IolR	Y
bin18	HLUCCO18_13100	IolE		Inositol utilization	Inosose dehydratase	E	4.2.1.44	IolR	Y
bin18	HLUCCO18_13105	IdhA		Inositol utilization	D-chiro-inositol 2-dehydrogenase	E	1.1.1.18	IolR	Y
bin18	HLUCCO18_13110	IolD		Inositol utilization	Decyclizing 3D-(3,5/4)-trihydroxycyclohexane-1,2-dione acylhydrolase	E	3.7.1.22	IolR	Y
bin18	HLUCCO18_13115	IolC		Inositol utilization	5-dehydro-2-deoxygluconokinase	E	2.7.1.92	IolR	Y
bin18	HLUCCO18_13120	IolB		Inositol utilization	5-deoxy-glucuronate isomerase	E	5.3.1.30	IolR	Y
bin18	HLUCCO18_13125	IolJ		Inositol utilization	6-phospho-5-dehydro-2-deoxy-D-gluconate aldolase	E	4.1.2.29	IolR	Y
bin18	HLUCCO18_13130	IdhA		Inositol utilization	D-chiro-inositol 2-dehydrogenase	E	1.1.1.18	IolR	Y
bin18	HLUCCO18_13205	-		N-acetylglucosamine utilization (incomplete)	Beta-hexosaminidase	E	3.2.1.52	-	-	GH109	C
bin18	HLUCCO18_13375	-		Beta-glucosides utilization	Endo-beta-1,3-1,4 glucanase	E	3.2.1.73	-	-	GH16	P
bin18	HLUCCO18_14120	GtsA		Glucose utilization	ABC-type glucose uptake system substrate-binding component	T	-	-	-
bin18	HLUCCO18_14125	GtsB		Glucose utilization	ABC-type glucose uptake system permease component	T	-	-	-
bin18	HLUCCO18_14130	GtsC		Glucose utilization	ABC-type glucose uptake system permease component	T	-	-	-
bin18	HLUCCO18_14135	GtsD		Glucose utilization	ABC-type glucose uptake system ATPase component	T	-	-	-
bin18	HLUCCO18_15400	AglR3	NEW	Alpha-glucosides utilization	Transcriptional regulator of alpha-glucoside utilization	R	-	AglR3	Y
bin18	HLUCCO18_15405	YcjN	NEW	Alpha-glucosides utilization	ABC-type alpha-glucoside uptake system substrate-binding component	T	-	AglR3	Y
bin18	HLUCCO18_15410	YcjO	NEW	Alpha-glucosides utilization	ABC-type alpha-glucoside uptake system permease component	T	-	AglR3	Y
bin18	HLUCCO18_15415	YcjP	NEW	Alpha-glucosides utilization	ABC-type alpha-glucoside uptake system permease component	T	-	AglR3	Y
bin18	HLUCCO18_15420	YgjK	NEW	Alpha-glucosides utilization	Alpha-glucosidase	E	3.2.1.20	AglR3	Y	GH63	C
bin18	HLUCCO18_15425	YcjV	NEW	Alpha-glucosides utilization	ABC-type alpha-glucoside uptake system ATPase component	T	-	AglR3	Y
bin18	HLUCCO18_15615	UxuA		Glucuronate utilization	Mannonate dehydratase	E	4.2.1.8	UxuR	Y
bin18	HLUCCO18_15620	YrbE3		Glucuronate utilization	COG0673 family oxidoreductase	E	-	UxuR	Y
bin18	HLUCCO18_15625	YrbE2		Glucuronate utilization	COG0673 family oxidoreductase	E	-	UxuR	Y
bin18	HLUCCO18_15630	YrbE		Glucuronate utilization	COG0673 family oxidoreductase	E	-	UxuR	Y
bin18	HLUCCO18_15635	UxuR	NEW	Glucuronate utilization	Transcriptional regulator of hexuronate utilization	R	-	UxuR	Y
bin18	HLUCCO18_15640	UxaC		Glucuronate utilization	Glucuronate isomerase	E	5.3.1.12	UxuR	Y
bin18	HLUCCO18_15645	UxuB		Glucuronate utilization	Fructuronate reductase	E	1.1.1.57	UxuR	Y
bin18	HLUCCO18_17230	IolA		Inositol utilization	Methylmalonate semialdehyde dehydrogenase	E	1.2.1.27	-	-
bin18	HLUCCO18_13215	NagB2		N-acetylglucosamine utilization (incomplete)	Glucosamine-6-phosphate deaminase [isomerizing], alternative	E	3.5.99.6	-	-
bin18	HLUCCO18_17505	NagA		N-acetylglucosamine utilization (incomplete)	N-acetylglucosamine-6-phosphate deacetylase	E	3.5.1.25	NagR2	-
bin18	HLUCCO18_17510	NagK		N-acetylglucosamine utilization (incomplete)	N-acetylglucosamine kinase	E	2.7.1.59	NagR2	-
bin18	HLUCCO18_17515	COG0673		N-acetylglucosamine utilization (incomplete)	COG0673 family dehydrogenaase	E	-	NagR2	-
bin18	HLUCCO18_17520	NagR2	NEW	N-acetylglucosamine utilization (incomplete)	Transcriptional regulator of N-acetylglucosamine uttilization	R	-	NagR2	-
bin18	HLUCCO18_17535	ABC(GlcA)a	NEW	Glucuronate utilization	ABC-type glucuronate transporter, ATP-binding component	T	-	-	-
bin18	HLUCCO18_17540	ABC(GlcA)p1	NEW	Glucuronate utilization	ABC-type glucuronate transporter, permease component	T	-	-	-
bin18	HLUCCO18_17545	ABC(GlcA)p2	NEW	Glucuronate utilization	ABC-type glucuronate transporter, permease component	T	-	-	-
bin18	HLUCCO18_17550	ABC(GlcA)s	NEW	Glucuronate utilization	ABC-type glucuronate transporter, substrate-binding component	T	-	-	-
bin18	HLUCCO18_17555	Glk		Beta-glucosides utilization; Sucrose utilization; Maltose utilization; Trehalose utilization	Glucokinase	E	2.7.1.2	AglR2	Y
bin18	HLUCCO18_17560	BglA		Beta-glucosides utilization	Beta glucosidase	E	3.2.1.21	AglR2	Y	GH1	C
bin18	HLUCCO18_18235	AglK		Sucrose utilization; Maltose utilization; Trehalose utilization	ABC-type trehalose/maltose/sucrose/b-glucoside uptake system ATPase component	T	-	AglR2	Y
bin18	HLUCCO18_18240	AglA		Sucrose utilization; Maltose utilization; Trehalose utilization	Alpha-glucosidase	E	3.2.1.20	AglR2	Y	GH13	C
bin18	HLUCCO18_18245	AglG		Sucrose utilization; Maltose utilization; Trehalose utilization	ABC-type trehalose/maltose/sucrose/b-glucoside uptake system permease component	T	-	AglR2	Y
bin18	HLUCCO18_18250	AglF		Sucrose utilization; Maltose utilization; Trehalose utilization	ABC-type trehalose/maltose/sucrose/b-glucoside uptake system permease component	T	-	AglR2	Y
bin18	HLUCCO18_18255	AglE		Sucrose utilization; Maltose utilization; Trehalose utilization	ABC-type trehalose/maltose/sucrose/beta-glucoside uptake system substrate-binding component	T	-	AglR2	Y
bin18	HLUCCO18_18260	AglR2	NEW	Beta-glucosides utilization; Sucrose utilization; Maltose utilization; Trehalose utilization	Transcriptional regulator of glucoside uttilization	R	-	AglR2	Y
HL-109	Ga0071312_0825	-		Trehalose utilization	Trehalase	E	3.2.1.28	-	-	GH15	C
HL-109	Ga0071312_1170	AglK		Sucrose utilization; Maltose utilization; Trehalose utilization	ABC-type trehalose/maltose/sucrose uptake system ATPase component	T	-	-	-
HL-109	Ga0071312_1171	AglG		Sucrose utilization; Maltose utilization; Trehalose utilization	ABC-type trehalose/maltose/sucrose uptake system permease component	T	-	-	-
HL-109	Ga0071312_1172	AglF		Sucrose utilization; Maltose utilization; Trehalose utilization	ABC-type trehalose/maltose/sucrose uptake system permease component	T	-	-	-
HL-109	Ga0071312_1173	AglE		Sucrose utilization; Maltose utilization; Trehalose utilization	ABC-type trehalose/maltose/sucrose uptake system substrate-binding component	T	-	-	-
HL-109	Ga0071312_1174	ScrK		Sucrose utilization; Maltose utilization; Trehalose utilization	Fructokinase	E	2.7.1.2	-	-
HL-109	Ga0071312_1175	AglA		Sucrose utilization; Maltose utilization; Trehalose utilization	Alpha-glucosidase	E	3.2.1.20	-	-	GH13	C
HL-109	Ga0071312_1257	DgoD-II	NEW	D-galactonate utilization	Galactonate dehydratase	E	4.2.1.-	-	-
HL-109	Ga0071312_1350	DgoA		D-galactonate utilization	2-dehydro-3-deoxyphosphogalactonate aldolase	E	4.1.2.21	-	-
HL-109	Ga0071312_1634	GlpR		Glycerol utilization (incomplete)	Transcriptional repressor of glycerol regulon	R	-	GlpR	-
HL-109	Ga0071312_1635	GlpA		Glycerol utilization (incomplete)	Aerobic glycerol-3-phosphate dehydrogenase subunit	E	1.1.5.3	GlpR	-
HL-109	Ga0071312_3540	DgoK		D-galactonate utilization	2-dehydro-3-deoxygalactonokinase	E	2.7.1.58	GalR	Y
HL-109	Ga0071312_3541	GalR	NEW	D-galactonate utilization	Transcriptional regulator of D-galactonate and galactose utilization	R	-	GalR	Y
HL-109	Ga0071312_3542	TTT(Dgo)s	NEW	D-galactonate utilization	TTT-type D-galactonate uptake system substrate-binding component	T	-	GalR	Y
HL-109	Ga0071312_3543	TTT(Dgo)p1	NEW	D-galactonate utilization	TTT-type D-galactonate uptake small permease component	T	-	GalR	Y
HL-109	Ga0071312_3544	TTT(Dgo)p2	NEW	D-galactonate utilization	TTT-type D-galactonate uptake large permease component	T	-	GalR	Y
HL-109	Ga0071312_3765	GlpK		Glycerol utilization (incomplete)	Glycerol kinase	E	2.7.1.30	-	-
HL-111	Ga0071316_1312	GlpA		Glycerol utilization (incomplete)	Aerobic glycerol-3-phosphate dehydrogenase subunit	E	1.1.5.3	-	-
HL-111	Ga0071316_2797	GlpK		Glycerol utilization (incomplete)	Glycerol kinase	E	2.7.1.30	-	-
HL-46	EI34DRAFT_0546	BglX		Beta-glucosides utilization	Beta glucosidase	E	3.2.1.21	BglR-II	-	GH3	P
HL-46	EI34DRAFT_0547	BglT-II	NEW	Beta-glucosides utilization	Predicted beta-glucoside MFS family transporter	T	-	BglR-II	-
HL-46	EI34DRAFT_0548	BglR-II	NEW	Beta-glucosides utilization	Transcriptional regulator of beta-glucoside utilization	R	-	BglR-II	-
HL-46	EI34DRAFT_0549	-		Beta-glucosides utilization	Glucan endo-1,3-beta-glucosidase A1	E	3.2.1.39	BglR-II	-	GH16	P
HL-46	EI34DRAFT_0550	Omp(Bgl)	NEW	Beta-glucosides utilization	Predicted beta-glucoside-specific TonB-dependent receptor	T	-	BglR-II	-
HL-46	EI34DRAFT_0808	GalK		Galactosides utilization	Galactokinase	E	2.7.1.6	-	-
HL-46	EI34DRAFT_0809	GalT		Galactosides utilization	Galactose-1-phosphate uridylyltransferase	E	2.7.7.12	-	-
HL-46	EI34DRAFT_0810	GalP-II	NEW	Galactosides utilization	Galactoside:Na+ symporter, SSS family	T	-	-	-
HL-46	EI34DRAFT_0811	RafA		Galactosides utilization	Alpha-galactosidase	E	3.2.1.22	-	-	GH36	C
HL-46	EI34DRAFT_0812	BgaL		Galactosides utilization	Beta-galactosidase	E	3.2.1.23	-	-	GH42	C
HL-46	EI34DRAFT_1725	GalE		Galactosides utilization	UDP-glucose 4-epimerase	E	5.1.3.2	-	-
HL-46	EI34DRAFT_1869	GlpK		Glycerol utilization (incomplete)	Glycerol kinase	E	2.7.1.30	-	-
HL-46	EI34DRAFT_2071	GlpA		Glycerol utilization (incomplete)	Aerobic glycerol-3-phosphate dehydrogenase subunit	E	1.1.5.3	-	-
HL-46	EI34DRAFT_2159	GluP		Glucose utilization	Glucose transporter	T	-	-	-
HL-48	CY41DRAFT_0092	-		Sucrose utilization	Sucrose phosphorylase	E	2.4.1.7	-	-	GH13	C
HL-48	CY41DRAFT_0203	RspR		L-gulonate utilization	Transcriptional regulator of L-gulonate utilization	R	-	RspR	Y
HL-48	CY41DRAFT_0204	RspA		L-gulonate utilization	D-mannonate dehydratase	E	4.2.1.8	RspR	Y
HL-48	CY41DRAFT_0205	RspB		L-gulonate utilization	L-gulonate 5-dehydrogenase	E	1.1.1.45	RspR	Y
HL-48	CY41DRAFT_0206	GulP		L-gulonate utilization	TRAP-type L-gulonate uptake system substrate-binding component	T	-	RspR	Y
HL-48	CY41DRAFT_0207	GulQ		L-gulonate utilization	TRAP-type L-gulonate uptake system small permease component	T	-	RspR	Y
HL-48	CY41DRAFT_0208	GulM		L-gulonate utilization	TRAP-type L-gulonate uptake system large permease component	T	-	RspR	Y
HL-48	CY41DRAFT_0209	RspD		L-gulonate utilization	D-mannonate 5-dehydrogenase	E	1.1.1.131	RspR	Y
HL-48	CY41DRAFT_0210	UxuA		L-gulonate utilization	Mannonate dehydratase	E	4.2.1.8	RspR	Y
HL-48	CY41DRAFT_0211	Gno		Gluconate utilization	Gluconate 5-dehydrogenase	E	1.1.1.69	PtxS	Y
HL-48	CY41DRAFT_0212	KguD		Gluconate utilization	Phosphogluconate 2-dehydrogenase	E	1.1.1.43	PtxS	Y
HL-48	CY41DRAFT_0213	KdgK		Gluconate utilization; L-galactonate utilization; L-gulonate utilization	2-dehydro-3-deoxygluconokinase	E	2.7.1.45	PtxS	Y
HL-48	CY41DRAFT_0214	PtxS		Gluconate utilization	Transcriptional repressor of 2-ketogluconate utilization	R	-	PtxS	Y
HL-48	CY41DRAFT_0524	GlpR		Glycerol utilization	Transcriptional repressor of glycerol regulon	R	-	GlpR	-
HL-48	CY41DRAFT_0525	GlpK		Glycerol utilization	Glycerol kinase	E	2.7.1.30	GlpR	-
HL-48	CY41DRAFT_0527	GlpA		Glycerol utilization	Aerobic glycerol-3-phosphate dehydrogenase subunit	E	1.1.5.3	GlpR	-
HL-48	CY41DRAFT_0528	GlpV		Glycerol utilization	ABC-type glycerol uptake system substrate-binding component	T	-	GlpR	-
HL-48	CY41DRAFT_0529	GlpU		Glycerol utilization	Glycerol transport accessory protein	T	-	GlpR	-
HL-48	CY41DRAFT_0530	GlpQ		Glycerol utilization	ABC-type glycerol uptake system permease component	T	-	GlpR	-
HL-48	CY41DRAFT_0531	GlpP		Glycerol utilization	ABC-type glycerol uptake system permease component	T	-	GlpR	-
HL-48	CY41DRAFT_0532	GlpT		Glycerol utilization	ABC-type glycerol uptake system ATPase component	T	-	GlpR	-
HL-48	CY41DRAFT_0533	GlpS		Glycerol utilization	ABC-type glycerol uptake system ATPase component	T	-	GlpR	-
HL-48	CY41DRAFT_1066	DgoR		Galactose utilization	Transcriptional regulator of galactonate metabolism	R	-	DgoR	Y
HL-48	CY41DRAFT_1067	DgoD		Galactose utilization	Galactonate dehydratase	E	4.2.1.6	DgoR	Y
HL-48	CY41DRAFT_1068	DgoK		Galactose utilization	2-dehydro-3-deoxygalactonokinase	E	2.7.1.58	DgoR	Y
HL-48	CY41DRAFT_1069	DgoA		Galactose utilization	2-dehydro-3-deoxyphosphogalactonate aldolase	E	4.1.2.21	DgoR	Y
HL-48	CY41DRAFT_1070	DgoL	NEW	Galactose utilization	D-galactonolactone lactonase	E	3.1.1.25	DgoR	Y
HL-48	CY41DRAFT_1077	AglY		Sucrose utilization; Maltose utilization; Trehalose utilization	Alpha-glucoside porin	T	-	AglR	Y
HL-48	CY41DRAFT_1078	AglE		Sucrose utilization; Maltose utilization; Trehalose utilization	ABC-type trehalose/maltose/sucrose uptake system substrate-binding component	T	-	AglR	Y
HL-48	CY41DRAFT_1079	AglF		Sucrose utilization; Maltose utilization; Trehalose utilization	ABC-type trehalose/maltose/sucrose uptake system permease component	T	-	AglR	Y
HL-48	CY41DRAFT_1080	AglG		Sucrose utilization; Maltose utilization; Trehalose utilization	ABC-type trehalose/maltose/sucrose uptake system permease component	T	-	AglR	Y
HL-48	CY41DRAFT_1081	AglA		Sucrose utilization; Maltose utilization; Trehalose utilization	Alpha-glucosidase	E	3.2.1.20	AglR	Y	GH13	C
HL-48	CY41DRAFT_1082	AglK		Sucrose utilization; Maltose utilization; Trehalose utilization	ABC-type trehalose/maltose/sucrose uptake system ATPase component	T	-	AglR	Y
HL-48	CY41DRAFT_1083	AglR		Sucrose utilization; Maltose utilization; Trehalose utilization	Alpha-glucoside-responsive transcriptional repressor of alpha-glucoside utilization	R	-	AglR	Y
HL-48	CY41DRAFT_1087	FruR		Fructose utilization	Transcriptional regulator of fructose metabolism	R	-	FruR	Y
HL-48	CY41DRAFT_1088	FruB		Fructose utilization	PTS system D-fructose-specific hybrid IIA /phosphocarrier / phosphotransferase / phosphocarrier component	E	2.7.1.69 2.7.3.9	FruR	Y
HL-48	CY41DRAFT_1089	FruK		Fructose utilization	1-phosphofructokinase	E	2.7.1.56	FruR	Y
HL-48	CY41DRAFT_1090	FruA		Fructose utilization	PTS system fructose-specific transporter subunit IIBC	T	-	FruR	Y
HL-48	CY41DRAFT_1313	GtsD		Glucose utilization	ABC-type glucose uptake system ATPase component	T	-	GltR	Y
HL-48	CY41DRAFT_1314	GtsC		Glucose utilization	ABC-type glucose uptake system permease component	T	-	GltR	Y
HL-48	CY41DRAFT_1315	GtsB		Glucose utilization	ABC-type glucose uptake system permease component	T	-	GltR	Y
HL-48	CY41DRAFT_1316	GtsA		Glucose utilization	ABC-type glucose uptake system substrate-binding component	T	-	GltR	Y
HL-48	CY41DRAFT_1317	GltS		Glucose utilization	Glucose-responsive two component signal transduction system histidine kinase	R	-	-	-
HL-48	CY41DRAFT_1318	GltR		Glucose utilization	Glucose-responsive two component signal transduction system response regulator	R	-	-	-
HL-48	CY41DRAFT_1365	TalA		Sorbitol utilization; Mannitol utilization; Arabinitol utilization	Transaldolase	E	2.2.1.2	MtlR	Y
HL-48	CY41DRAFT_1366	XylB		Sorbitol utilization; Mannitol utilization; Arabinitol utilization	Xylulokinase	E	2.7.1.17	MtlR	Y
HL-48	CY41DRAFT_1367	MtlD		Sorbitol utilization; Mannitol utilization; Arabinitol utilization	Sorbitol/mannitol/arabinitol 2-dehydrogenase	E	1.1.1.-	MtlR	Y
HL-48	CY41DRAFT_1368	MtlZ	NEW	Sorbitol utilization; Mannitol utilization; Arabinitol utilization	Predicted fructokinase	E	2.7.1.4	MtlR	Y
HL-48	CY41DRAFT_1369	SmoS		Sorbitol utilization; Mannitol utilization; Arabinitol utilization	D-sorbitol dehydrogenase	E	1.1.1.14	MtlR	Y
HL-48	CY41DRAFT_1370	MltX		Sorbitol utilization; Mannitol utilization; Arabinitol utilization	HAD-superfamily hydrolase in polyol utilization gene cluster	E	1.1.1.-	MtlR	Y
HL-48	CY41DRAFT_1371	SmoK		Sorbitol utilization; Mannitol utilization; Arabinitol utilization	ABC-type mannitol/sorbitol/arabinitol uptake system ATPase component	E	3.6.3.-	MtlR	Y
HL-48	CY41DRAFT_1372	SmoG		Sorbitol utilization; Mannitol utilization; Arabinitol utilization	ABC-type mannitol/sorbitol/arabinitol uptake system permease component	T	-	MtlR	Y
HL-48	CY41DRAFT_1373	SmoF		Sorbitol utilization; Mannitol utilization; Arabinitol utilization	ABC-type mannitol/sorbitol/arabinitol uptake system permease component	T	-	MtlR	Y
HL-48	CY41DRAFT_1374	SmoE		Sorbitol utilization; Mannitol utilization; Arabinitol utilization	ABC-type mannitol/sorbitol/arabinitol uptake system substrate-binding component	T	-	MtlR	Y
HL-48	CY41DRAFT_1375	MtlR		Sorbitol utilization; Mannitol utilization; Arabinitol utilization	Transcriptional regulator of mannitol/sorbitol/arabinitol utilization	R	-	-	-
HL-48	CY41DRAFT_1383	GntR		Gluconate utilization	Transcriptional repressor of gluconate utilization	R	-	GntR	Y
HL-48	CY41DRAFT_1384	GntK		Gluconate utilization	Gluconokinase	E	2.7.1.12	GntR	Y
HL-48	CY41DRAFT_1385	GntZ		Gluconate utilization	TRAP-type gluconate uptake system large permease component	T	-	GntR	Y
HL-48	CY41DRAFT_1386	GntY		Gluconate utilization	TRAP-type gluconate uptake system small permease component	T	-	GntR	Y
HL-48	CY41DRAFT_1387	GntX		Gluconate utilization	TRAP-type gluconate uptake system substrate-binding component	T	-	GntR	Y
HL-48	CY41DRAFT_1960	XylD		Xylose utilization	D-xylose 1-dehydrogenase	E	1.1.1.175	XylR	Y
HL-48	CY41DRAFT_1961	COG0673		Xylose utilization	Gfo/Idh/MocA family oxidoreductase	E	-	XylR	Y
HL-48	CY41DRAFT_1962	COG1082		Xylose utilization	Sugar phosphate isomerase/epimerase	E	-	XylR	Y
HL-48	CY41DRAFT_1963	XylF		Xylose utilization	ABC-type D-xylose uptake system substrate-binding component	T	-	XylR	Y
HL-48	CY41DRAFT_1964	XylH		Xylose utilization	ABC-type D-xylose uptake system permease component	T	-	XylR	Y
HL-48	CY41DRAFT_1965	XylG		Xylose utilization	ABC-type D-xylose uptake system ATPase component	T	-	XylR	Y
HL-48	CY41DRAFT_1966	XylR		Xylose utilization	Transcriptional repressor of xylose metabolism	R	-	XylR	Y
HL-48	CY41DRAFT_1967	AraY		Arabinose utilization	Predicted L-arabinose 1-dehydrogenase	E	1.1.1.46	AraR	Y
HL-48	CY41DRAFT_1968	AraC		Arabinose utilization	L-arabinonate dehydratase	E	4.2.1.25	AraR	Y
HL-48	CY41DRAFT_1969	AraH		Arabinose utilization	ABC-type L-arabinose uptake system permease component	T	-	AraR	Y
HL-48	CY41DRAFT_1970	AraG		Arabinose utilization	ABC-type L-arabinose uptake system ATPase component	T	-	AraR	Y
HL-48	CY41DRAFT_1971	AraF		Arabinose utilization	ABC-type L-arabinose uptake system substrate-binding component	T	-	AraR	Y
HL-48	CY41DRAFT_1972	AraM		Arabinose utilization	L-arabinose-specific 1-epimerase (mutarotase)	E	5.1.3.3	AraR	Y
HL-48	CY41DRAFT_1973	AraR	NEW	Arabinose utilization	Transcriptional regulator of arabinose uttilization	R	-	AraR	Y
HL-48	CY41DRAFT_1974	COG3802		Arabinose utilization; Arabinonate utilization	Fumarylacetoacetate (FAA) hydrolase family protein	E	-	AraR2	Y
HL-48	CY41DRAFT_1975	AraE		Arabinose utilization; Arabinonate utilization	Alpha-ketoglutaric semialdehyde dehydrogenase	E	1.2.1.26	AraR2	Y
HL-48	CY41DRAFT_1976	AraA		Arabinose utilization; Arabinonate utilization	L-arabinose 1-dehydrogenase	E	1.1.1.46	AraR2	Y
HL-48	CY41DRAFT_1977	AraR2	NEW	Arabinose utilization; Arabinonate utilization	Transcriptional regulator of arabinose and arabinonate uttilization	R	-	AraR2	Y
HL-48	CY41DRAFT_1978	AraT	NEW	Arabinose utilization	Putative arabinose transporter, DMT superfamily	T	-	AraR2	Y
HL-48	CY41DRAFT_1979	AraD	NEW	Arabinose utilization; Arabinonate utilization	Predicted 2-keto-3-deoxy-L-arabonate dehydratase	E	4.2.1.43	AraR2	Y
HL-48	CY41DRAFT_1980	TRAP(Lao)s	NEW	Arabinonate utilization	Predicted arabinonate TRAP-type transport system DctP family substrate-binding component	T	-	AraR2	Y
HL-48	CY41DRAFT_1981	TRAP(Lao)sp	NEW	Arabinonate utilization	Predicted arabinonate TRAP-type DctQ family transport system small permease component	T	-	AraR2	Y
HL-48	CY41DRAFT_1982	TRAP(Lao)lp	NEW	Arabinonate utilization	Predicted arabinonate TRAP-type DctM family transport system large permease component	T	-	AraR2	Y
HL-48	CY41DRAFT_1983	COG1028-2		L-fuconate utilization	2-dehydro-3-deoxy-D-fuconate 5-dehydrogenase	E	1.1.1.127	-	-
HL-48	CY41DRAFT_1984	COG0179-2		L-fuconate utilization	2,4-diketo-3-deoxy-L-fuconate hydrolase	E	4.3.2.3	-	-
HL-48	CY41DRAFT_1985	LgoD		L-galactonate utilization	L-galactonate-5-dehydrogenase	E	1.1.1.-	-	-
HL-48	CY41DRAFT_1986	UxaA		L-galactonate utilization	Altronate hydrolase	E	4.2.1.7	-	-
HL-48	CY41DRAFT_1987	LfoR	NEW	L-galactonate utilization; L-fuconate utilization	Transcriptional regulator of L-fuconate utilization	R	-	LfoR	-
HL-48	CY41DRAFT_1988	UxaF	NEW	L-galactonate utilization	Predicted altronate oxidoreductase	E	1.1.1.58	LfoR	-
HL-48	CY41DRAFT_1989	TRAP(Lgo/Lfo)lp	NEW	L-galactonate utilization; L-fuconate utilization	TRAP-type transport system, large permease component, predicted L-galactonate and L-fuconate transporter	T	-	LfoR	-
HL-48	CY41DRAFT_1990	TRAP(Lgo/Lfo)sp	NEW	L-galactonate utilization; L-fuconate utilization	TRAP-type transport system, small permease component, predicted L-galactonate and L-fuconate transporter	T	-	LfoR	-
HL-48	CY41DRAFT_1991	TRAP(Lgo/Lfo)s	NEW	L-galactonate utilization; L-fuconate utilization	TRAP-type transport system, Pic component, predicted L-galactonate and L-fuconate binding protein	T	-	LfoR	-
HL-48	CY41DRAFT_1995	COG3802		L-fuconate utilization	Fumarylacetoacetate (FAA) hydrolase family protein	E	-	-	-
HL-48	CY41DRAFT_1996	FucD		L-fuconate utilization	L-fuconate dehydratase	E	4.2.1.7	-	-
HL-48	CY41DRAFT_1997	-		L-fuconate utilization	FAD/FMN-containing dehydrogenase	E	-	-	-
HL-48	CY41DRAFT_2036	GalP-II	NEW	Galactose utilization	Galactose:Na+ symporter, SSS family	T	-	DgoR	Y
HL-48	CY41DRAFT_2348	KgsD		Galactarate utilization; Glucarate utilization	Ketoglutarate semialdehyde dehydrogenase	E	1.2.1.26	GguR	Y
HL-48	CY41DRAFT_2349	GguR	NEW	Galactarate utilization; Glucarate utilization	Transcriptional regulator of glucuronate/galactarate utilization	R	-	GguR	Y
HL-48	CY41DRAFT_2350	GudX		Galactarate utilization; Glucarate utilization	Glucarate dehydratase-like protein	E	4.2.1.40	GguR	Y
HL-48	CY41DRAFT_2352	GudD		Glucarate utilization	Glucarate dehydratase	E	4.2.1.40	GguR	Y
HL-48	CY41DRAFT_2353	GarD		Galactarate utilization	Galactarate dehydratase	E	4.2.1.42	GguR	Y
HL-48	CY41DRAFT_2354	TctA	NEW	Galactarate utilization; Glucarate utilization	TTT family galactarate/glucuronate uptake system large permease component	T	-	GguR	Y
HL-48	CY41DRAFT_2355	TctB	NEW	Galactarate utilization; Glucarate utilization	TTT family galactarate/glucuronate uptake small permease component	T	-	GguR	Y
HL-48	CY41DRAFT_2356	TctC	NEW	Galactarate utilization; Glucarate utilization	TTT family galactarate/glucuronate uptake substrate binding component	T	-	GguR	Y
HL-48	CY41DRAFT_2357	KdgD1		Galactarate utilization; Glucarate utilization	5-dehydro-4-deoxyglucarate dehydratase	E	4.2.1.41	GguR	Y
HL-49	K302DRAFT_0076	UxaB		Galacturonate utilization	Tagaturonate reductase	E	1.1.1.58	UxuR2	Y
HL-49	K302DRAFT_0077	UxaA		Galacturonate utilization	Altronate hydrolase	E	4.2.1.7	UxuR2	Y
HL-49	K302DRAFT_0078	UxuP-II	NEW	Galacturonate utilization; Glucuronate utilization	TRAP-type galacturonate and glucuronate uptake system substrate-binding component	T	-	UxuR2	Y
HL-49	K302DRAFT_0079	UxuQ-II	NEW	Galacturonate utilization; Glucuronate utilization	TRAP-type galacturonate and glucuronate uptake system small permease component	T	-	UxuR2	Y
HL-49	K302DRAFT_0080	UxuM-II	NEW	Galacturonate utilization; Glucuronate utilization	TRAP-type galacturonate and glucuronate uptake system large permease component	T	-	UxuR2	Y
HL-49	K302DRAFT_0203	NagR3		N-acetylglucosamine utilization	Transcriptional regulator of N-acetylglucosamine uttilization	R	-	NagR3	-
HL-49	K302DRAFT_0204	COG3023		N-acetylglucosamine utilization	N-acetylmuramoyl-L-alanine amidase	E	-	NagR3	-
HL-49	K302DRAFT_0205	Cbm		N-acetylglucosamine utilization	COG1649 family protein of unknown function		-	NagR3	-
HL-49	K302DRAFT_0206	COG3153		N-acetylglucosamine utilization	Family 10 acetyltransferase	E	-	NagR3	-
HL-49	K302DRAFT_0207	pfam07690	NEW	N-acetylglucosamine utilization	Predicted transporter of cell wall degradation products	T	-	NagR3	-
HL-49	K302DRAFT_0208	NagZ		N-acetylglucosamine utilization	Beta-hexosaminidase	E	3.2.1.52	NagR3	-	GH3	C
HL-49	K302DRAFT_0209	GalM		N-acetylglucosamine utilization	Aldose 1-epimerase	E	5.1.3.3	NagR3	-
HL-49	K302DRAFT_0210	NagA		N-acetylglucosamine utilization	N-acetylglucosamine-6-phosphate deacetylase	E	3.5.1.25	NagR3	-
HL-49	K302DRAFT_0211	COG3269		N-acetylglucosamine utilization	Carbohydrate kinase, thermoresistant glucokinase family	E	-	NagR3	-
HL-49	K302DRAFT_0212	Cbs		N-acetylglucosamine utilization	CAMP binding protein with CBS and DUF294 domains		-	NagR3	-
HL-49	K302DRAFT_0213	NagB		N-acetylglucosamine utilization	Glucosamine-6-phosphate deaminase	E	3.5.99.6	NagR3	-
HL-49	K302DRAFT_0214	NagK		N-acetylglucosamine utilization	N-acetylglucosamine kinase	E	2.7.1.59	NagR3	-
HL-49	K302DRAFT_0215	-		Xylose utilization	Endo-1,4-beta-xylanase A	E	3.2.1.8	-	-	GH10	P
HL-49	K302DRAFT_0251	SusC3		Galacturonate utilization; Glucuronate utilization	TonB-dependent glucuronate/galacturonate receptor	T	-	UxuR2	Y
HL-49	K302DRAFT_0252	SusD3		Galacturonate utilization; Glucuronate utilization	Predicted glucuronate/galacturonate-binding protein		-	UxuR2	Y
HL-49	K302DRAFT_0420	SsuA		Maltose/maltodextrin utilization	Substrate-binding component of maltose transporter	T	-	MalR	Y
HL-49	K302DRAFT_0421	MalP	NEW	Maltose/maltodextrin utilization	Predicted maltose transporter, GPH family	T	-	MalR	Y
HL-49	K302DRAFT_0422	MalZ		Maltose/maltodextrin utilization	Alpha-glucosidase	E	3.2.1.20	MalR	Y	GH31	C
HL-49	K302DRAFT_0423	MalR		Maltose/maltodextrin utilization	Transcriptional regulator of maltodextrin metabolism	R	-	MalR	Y
HL-49	K302DRAFT_0424	SusE		Maltose/maltodextrin utilization	OM protein		-	MalR	Y
HL-49	K302DRAFT_0425	GlgB		Maltose/maltodextrin utilization	1,4-alpha-glucan branching enzyme	E	2.4.1.18	MalR	Y	GH13	E
HL-49	K302DRAFT_0426	Fba		Maltose/maltodextrin utilization	Class II fructose-bisphosphate aldolase	E	4.1.2.13	MalR	Y
HL-49	K302DRAFT_0427	AmyC		Maltose/maltodextrin utilization	Alpha-amylase	E	3.2.1.1	MalR	Y	GH13	P
HL-49	K302DRAFT_0471	-		N-acetylglucosamine utilization	Chitinase	E	3.2.1.14	-	-	GH18	P
HL-49	K302DRAFT_0478	SucT		Sucrose utilization	Sucrose:cation symporter	E	2.4.1.4	-	-
HL-49	K302DRAFT_0479	AmyA		Sucrose utilization	Amylosucrase	E	2.4.1.4	-	-	GH13	C
HL-49	K302DRAFT_0536	-		Beta-glucosides utilization	Endo-1,6-beta-D-glucanase	E	3.2.1.75	-	-	GH30	P
HL-49	K302DRAFT_0546	-		Glucuronate utilization	Alpha-glucuronidase	E	3.2.1.131	-	-	GH67	OM
HL-49	K302DRAFT_0624	UxuA		Glucuronate utilization	Mannonate dehydratase	E	4.2.1.8	UxuR2	Y
HL-49	K302DRAFT_0625	UxuB		Glucuronate utilization	Fructuronate reductase	E	1.1.1.57	UxuR2	Y
HL-49	K302DRAFT_0626	UxaC		Galacturonate utilization; Glucuronate utilization	Glucuronate isomerase	E	5.3.1.12	UxuR2	Y
HL-49	K302DRAFT_0627	UxuR2	NEW	Galacturonate utilization; Glucuronate utilization	Transcriptional regulator of hexuronate utilization	R	-	UxuR2	Y
HL-49	K302DRAFT_0628	SusD2		Glucuronate utilization	Predicted glucuronate/galacturonate-binding protein		-	UxuR2	Y
HL-49	K302DRAFT_0629	SusC2		Glucuronate utilization	TonB-dependent glucuronate/galacturonate receptor	T	-	UxuR2	Y
HL-49	K302DRAFT_0630	GluA	NEW	Glucuronate utilization	Predicted glucuronidase, GH109 family	E	-	UxuR2	Y	GH109
HL-49	K302DRAFT_0631	-		Glucuronate utilization	Hypothetical protein		-	UxuR2	Y
HL-49	K302DRAFT_0836	XylT		Xylose utilization	Na+:xylose symporter	T	-	-	-
HL-49	K302DRAFT_0837	XylB		Xylose utilization	Xylulokinase	E	2.7.1.17	-	-
HL-49	K302DRAFT_0838	XylA		Xylose utilization	Xylose isomerase	E	5.3.1.5	-	-
HL-49	K302DRAFT_0947	-		N-acetylglucosamine utilization	Beta-hexosaminidase	E	3.2.1.52	-	-	GH20	P
HL-49	K302DRAFT_1008	KdgK		Galacturonate utilization; Glucuronate utilization	2-dehydro-3-deoxygluconokinase	E	2.7.1.45	UxuR2	Y
HL-49	K302DRAFT_1009	KdgA		Galacturonate utilization; Glucuronate utilization	2-dehydro-3-deoxy-D-gluconate/2-dehydro-3-deoxy-phosphogluconate aldolase	E	4.1.2.142 4.1.2.51	UxuR2	Y
HL-49	K302DRAFT_1068	BtgC2		Beta-glucosides utilization	Glucan 1,3-beta-glucosidase	E	3.2.1.58	-	-	GH17	C
HL-49	K302DRAFT_1069	COG2211	NEW	Beta-glucosides utilization	Bifunctional GH17 family glycosyl hydrolase / Na+/glucoside transporter	E / T	3.2.1.58	-	-	GH17	IM
HL-49	K302DRAFT_1070	BtgC1		Beta-glucosides utilization	Glucan endo-1,3-beta-glucosidase	E	3.2.1.39	-	-	GH17	P
HL-49	K302DRAFT_1071	BglX		Beta-glucosides utilization	Beta-glucosidase	E	3.2.1.21	-	-	GH3	C
HL-49	K302DRAFT_1073	COG3867		Beta-glucosides utilization	1,3-beta-glucanosyltransferase	E	2.4.1.-	-	-
HL-49	K302DRAFT_1333	FruT	NEW	Fructose utilization	MFS family fructose transporter	T	-	-	-
HL-49	K302DRAFT_1334	ScrK		Fructose utilization	Fructokinase	E	2.7.1.4	-	-
HL-49	K302DRAFT_1335	SusC(Fru)		Fructose utilization	SusC family TonB-dependent fructose receptor	T	-	-	-
HL-49	K302DRAFT_1336	SusE(fru)		Fructose utilization	SusE family fructose binding protein		-	-	-
HL-49	K302DRAFT_1364	-		N-acetylglucosamine utilization	Beta-hexosaminidase	E	3.2.1.52	-	-	GH20	P
HL-49	K302DRAFT_1487	GalE		Galactose utilization (incomplete)	UDP-glucose 4-epimerase	E	5.1.3.2	-	-
HL-49	K302DRAFT_1562	GalR2	NEW	Galactose utilization (incomplete)	Transcriptional regulator of galactose utilization	R	-	GalR2	-
HL-49	K302DRAFT_1563	GalK		Galactose utilization (incomplete)	Galactokinase	E	2.7.1.6	GalR2	-
HL-49	K302DRAFT_1660	-		Maltose/maltodextrin utilization	Glucan 1,4-alpha-glucosidase	E	3.2.1.3	-	-	GH97	C
HL-49	K302DRAFT_1857	COG1028		Fucose utilization	2-dehydro-3-deoxy-D-fuconate 5-dehydrogenase	E	1.1.1.127	-	-
HL-49	K302DRAFT_1858	COG0179		Fucose utilization	2,4-diketo-3-deoxy-L-fuconate hydrolase	E	4.3.2.3	-	-
HL-49	K302DRAFT_1859	FucL		Fucose utilization	L-fuconolactonase	E	3.1.1.-	-	-
HL-49	K302DRAFT_1860	FucO-II	NEW	Fucose utilization	Predicted L-fuco-beta-pyranose dehydrogenase	E	1.1.1.122	-	-
HL-49	K302DRAFT_1861	FucP		Fucose utilization	L-fucose permease	T	-	-	-
HL-49	K302DRAFT_1862	FucU		Fucose utilization	L-fucose mutarotase	E	5.1.3.29	-	-
HL-49	K302DRAFT_2304	-		Maltose/maltodextrin utilization	Alpha-amylase	E	3.2.1.1	-	-	GH13	C
HL-49	K302DRAFT_3109	-		Fucose utilization	Alpha-L-fucosidase	E	3.2.1.51	-	-	GH29	P
HL-49	K302DRAFT_3310	-		Xylose utilization	Beta-xylosidase	E	3.2.1.37, 3.2.1.55	-	-	GH43	P
HL-49	K302DRAFT_3458	-		N-acetylglucosamine utilization	Beta-hexosaminidase	E	3.2.1.52	-	-	GH3	P
HL-49	K302DRAFT_3567	-		Beta-glucosides utilization	Beta-glucanase	E	3.2.1.73	-	-	GH16	P
HL-49	K302DRAFT_3786	-		Beta-glucosides utilization	Beta-glucanase	E	3.2.1.73	-	-	GH16	C
HL-53	Ga0003345_0284	LamA		Beta-glucosides utilization	Glucan endo-1,3-beta-glucosidase	E	3.2.1.39	BglR	Y	GH16	E
HL-53	Ga0003345_0285	Omp(Bgl)	NEW	Beta-glucosides utilization	TonB-dependent b-glucoside receptor	T	-	BglR	Y
HL-53	Ga0003345_0287	BglX		Beta-glucosides utilization	Beta glucosidase	E	3.2.1.21	BglR	Y	GH3	P
HL-53	Ga0003345_0288	GlcP		Beta-glucosides utilization; Glucose utilization	Glucose transporter	T	-	BglR	Y
HL-53	Ga0003345_0289	BglB		Beta-glucosides utilization	Beta-glucosidase	E	3.2.1.21	BglR	Y	GH1	C
HL-53	Ga0003345_0290	BglT	NEW	Beta-glucosides utilization	Predicted beta-glucoside transporter, GPH family	T	-	BglR	Y
HL-53	Ga0003345_0291	BglR	NEW	Beta-glucosides utilization	Transcriptional regulator of beta-glucoside uttilization	R	-	BglR	Y
HL-55	K417DRAFT_0650	-		Sucrose utilization (incomplet)	Sucrose phosphorylase	E	2.4.1.7	-	-	GH13	C
HL-55	K417DRAFT_1178	-		Maltose/maltodextrin utilization (incomplete)	Amylomaltase	E	2.4.1.25	-	-	GH77	C
HL-55	K417DRAFT_1179	-		Maltose/maltodextrin utilization (incomplete)	Amylopullulanase	E	3.2.1.1 3.2.1.41	-	-	GH57	C
HL-55	K417DRAFT_1181	-		Maltose/maltodextrin utilization (incomplete)	1,4-alpha-glucan branching enzyme	E	2.4.1.18	-	-	GH13	C
HL-58	CD01DRAFT_0079	FruR		Fructose utilization	Transcriptional regulator of fructose metabolism	R	-	FruR	Y
HL-58	CD01DRAFT_0080	FruB		Fructose utilization	PTS system D-fructose-specific hybrid IIA /phosphocarrier / phosphotransferase / phosphocarrier component	E	2.7.1.69 2.7.3.9	FruR	Y
HL-58	CD01DRAFT_0081	FruK		Fructose utilization	1-phosphofructokinase	E	2.7.1.56	FruR	Y
HL-58	CD01DRAFT_0082	FruA		Fructose utilization	PTS system fructose-specific transporter subunit IIBC	T	-	FruR	Y
HL-58	CD01DRAFT_0211	ScrK		Sucrose utilization	Fructokinase	E	2.7.1.4	AglR	Y
HL-58	CD01DRAFT_0212	AglR		Sucrose utilization; Maltose utilization; Trehalose utilization	Alpha-glucoside-responsive transcriptional repressor of alpha-glucoside utilization	R	-	AglR	Y
HL-58	CD01DRAFT_0213	AglK		Sucrose utilization; Maltose utilization; Trehalose utilization	ABC-type trehalose/maltose/sucrose uptake system ATPase component	T	-	AglR	Y
HL-58	CD01DRAFT_0214	AglA		Sucrose utilization; Maltose utilization; Trehalose utilization	Alpha-glucosidase	E	3.2.1.20	AglR	Y	GH13	C
HL-58	CD01DRAFT_0215	AglG		Sucrose utilization; Maltose utilization; Trehalose utilization	ABC-type trehalose/maltose/sucrose uptake system permease component	T	-	AglR	Y
HL-58	CD01DRAFT_0216	AglF		Sucrose utilization; Maltose utilization; Trehalose utilization	ABC-type trehalose/maltose/sucrose uptake system permease component	T	-	AglR	Y
HL-58	CD01DRAFT_0217	AglE		Sucrose utilization; Maltose utilization; Trehalose utilization	ABC-type trehalose/maltose/sucrose uptake system substrate-binding component	T	-	AglR	Y
HL-58	CD01DRAFT_0218	AglY		Sucrose utilization; Maltose utilization; Trehalose utilization	Alpha-glucoside porin	T	-	AglR	Y
HL-58	CD01DRAFT_1854	-		Sucrose utilization	Sucrose phosphorylase	E	2.4.1.7	-	-	GH13	C
HL-58	CD01DRAFT_2544	-		Maltose/maltodextrin utilization	Amylomaltase	E	2.4.1.25	-	-	GH77	C
HL-58	CD01DRAFT_2545	-		Maltose/maltodextrin utilization	1,4-alpha-glucan branching enzyme	E	2.4.1.18	-	-	GH57	C
HL-58	CD01DRAFT_2864	-		Trehalose utilization	Trehalase	E	3.2.1.28	-	-	GH15	C
HL-58	CD01DRAFT_2943	MalT		Maltose/maltodextrin utilization	Transcriptional regulator of maltose utilization	R	-	-	-
HL-58	CD01DRAFT_2948	AglA2		Maltose/maltodextrin utilization	Alpha-glucosidase	E	3.2.1.20	MalT	Y	GH13	C
HL-58	CD01DRAFT_2949	MalK		Maltose/maltodextrin utilization	ABC-type maltose/maltodextrin uptake system ATPase component	T	-	MalT	Y
HL-58	CD01DRAFT_2954	MalG		Maltose/maltodextrin utilization	ABC-type maltose/maltodextrin uptake system permease component	T	-	MalT	Y
HL-58	CD01DRAFT_2955	MalF		Maltose/maltodextrin utilization	ABC-type maltose/maltodextrin uptake system permease component	T	-	MalT	Y
HL-58	CD01DRAFT_2956	MalE		Maltose/maltodextrin utilization	ABC-type maltose/maltodextrin uptake system substrate-binding component	T	-	MalT	Y
HL-58	CD01DRAFT_2957	MalS		Maltose/maltodextrin utilization	Alpha-amylase	E	3.2.1.1	MalT	Y	GH13	P
HL-58	CD01DRAFT_2958	-		Maltose/maltodextrin utilization	Aldo/keto reductase family oxidoreductase	E	-	MalT	Y
HL-58	CD01DRAFT_2965	GlpV		Glycerol utilization	ABC-type glycerol uptake system substrate-binding component	T	-	DhaR	-
HL-58	CD01DRAFT_2966	GlpU		Glycerol utilization	Glycerol transport accessory protein	T	-	DhaR	-
HL-58	CD01DRAFT_2967	GlpQ		Glycerol utilization	ABC-type glycerol uptake system permease component	T	-	DhaR	-
HL-58	CD01DRAFT_2968	GlpP		Glycerol utilization	ABC-type glycerol uptake system permease component	T	-	DhaR	-
HL-58	CD01DRAFT_2969	GlpT		Glycerol utilization	ABC-type glycerol uptake system ATPase component	T	-	DhaR	-
HL-58	CD01DRAFT_2970	GlpS		Glycerol utilization	ABC-type glycerol uptake system ATPase component	T	-	DhaR	-
HL-58	CD01DRAFT_2971	DhaR	NEW	Glycerol utilization	Transcriptional regulator of glycerol uttilization	R	-	DhaR	-
HL-58	CD01DRAFT_2972	GlpK		Glycerol utilization	Glycerol kinase	E	2.7.1.30	GlpR	-
HL-58	CD01DRAFT_2973	GlpR		Glycerol utilization	Transcriptional repressor of glycerol regulon	R	-	GlpR	-
HL-58	CD01DRAFT_2974	GlpA		Glycerol utilization	Aerobic glycerol-3-phosphate dehydrogenase subunit	E	1.1.5.3	GlpR	-
HL-58	CD01DRAFT_2975	porin(Glp)	NEW	Glycerol utilization	Glycerol OM porin	T	-	GlpR	-
HL-58	CD01DRAFT_2976	GlpV2		Glycerol utilization	ABC-type glycerol uptake system substrate-binding component	T	-	-	-
HL-58	CD01DRAFT_2987	LamB		Maltose/maltodextrin utilization	Maltoporin	T	-	MalT	Y
HL-58	CD01DRAFT_2988	PulA		Maltose/maltodextrin utilization	Pullulanase	E	3.2.1.41	MalT	Y	GH13	E
HL-58	CD01DRAFT_3721	GtsD		Glucose utilization	ABC-type glucose uptake system ATPase component	T	-	GltR	Y
HL-58	CD01DRAFT_3722	GtsC		Glucose utilization	ABC-type glucose uptake system permease component	T	-	GltR	Y
HL-58	CD01DRAFT_3723	GtsB		Glucose utilization	ABC-type glucose uptake system permease component	T	-	GltR	Y
HL-58	CD01DRAFT_3724	GtsA		Glucose utilization	ABC-type glucose uptake system substrate-binding component	T	-	GltR	Y
HL-58	CD01DRAFT_3725	porin(Glc)	NEW	Glucose utilization	Glucose-specific OM porin	T	-	GltR	Y
HL-58	CD01DRAFT_3726	GltS		Glucose utilization	Glucose-responsive two-component signal transduction system histidine kinase	R	-	GltR	Y
HL-58	CD01DRAFT_3727	GltR		Glucose utilization	Glucose-responsive two-component signal transduction system response regulator	R	-	GltR	Y
HL-91	Ga0058931_0066	YcjV	NEW	Alpha-glucosides utilization	ABC-type alpha-glucoside uptake system ATPase component	T	-	AglR3	Y
HL-91	Ga0058931_0067	YgjK	NEW	Alpha-glucosides utilization	Alpha-glucosidase	E	3.2.1.20	AglR3	Y	GH63	C
HL-91	Ga0058931_0068	YcjP	NEW	Alpha-glucosides utilization	ABC-type alpha-glucoside uptake system permease component	T	-	AglR3	Y
HL-91	Ga0058931_0069	YcjO	NEW	Alpha-glucosides utilization	ABC-type alpha-glucoside uptake system permease component	T	-	AglR3	Y
HL-91	Ga0058931_0070	YcjN	NEW	Alpha-glucosides utilization	ABC-type alpha-glucoside uptake system substrate-binding component	T	-	AglR3	Y
HL-91	Ga0058931_0071	AglR3	NEW	Alpha-glucosides utilization	Transcriptional regulator of alpha-glucoside utilization	R	-	AglR3	Y
HL-91	Ga0058931_0771	KdgK		Glucuronate utilization	2-dehydro-3-deoxygluconokinase	E	2.7.1.45	-	-
HL-91	Ga0058931_0772	UxaC		Glucuronate utilization	Glucuronate isomerase	E	5.3.1.12	-	-
HL-91	Ga0058931_0773	UxuB		Glucuronate utilization	Fructuronate reductase	E	1.1.1.57	-	-
HL-91	Ga0058931_0774	LfaA		Glucuronate utilization	Alpha-glucosidase	E	3.2.1.20	-	-	GH31	C
HL-91	Ga0058931_0775	UxuA		Glucuronate utilization	Mannonate dehydratase	E	4.2.1.8	-	-
HL-91	Ga0058931_2087	-		N-acetylglucosamine utilization	Beta-hexosaminidase	E	3.2.1.52	-	-	GH3	C
HL-91	Ga0058931_2291	AglK		Sucrose utilization; Maltose utilization; Trehalose utilization	ABC-type trehalose/maltose/sucrose/b-glucoside uptake system ATPase component	T	-	AglR2	Y
HL-91	Ga0058931_2292	AglA		Sucrose utilization; Maltose utilization; Trehalose utilization	Alpha-glucosidase	E	3.2.1.20	AglR2	Y	GH13	C
HL-91	Ga0058931_2293	AglG		Sucrose utilization; Maltose utilization; Trehalose utilization	ABC-type trehalose/maltose/sucrose/b-glucoside uptake system permease component	T	-	AglR2	Y
HL-91	Ga0058931_2294	AglF		Sucrose utilization; Maltose utilization; Trehalose utilization	ABC-type trehalose/maltose/sucrose/b-glucoside uptake system permease component	T	-	AglR2	Y
HL-91	Ga0058931_2295	AglE		Sucrose utilization; Maltose utilization; Trehalose utilization	ABC-type trehalose/maltose/sucrose/beta-glucoside uptake system substrate-binding component	T	-	AglR2	Y
HL-91	Ga0058931_2296	AglR2	NEW	Beta-glucosides utilization; Sucrose utilization; Maltose utilization; Trehalose utilization	Transcriptional regulator of glucoside uttilization	R	-	AglR2	Y
HL-91	Ga0058931_2297	BglA		Beta-glucosides utilization	Beta glucosidase	E	3.2.1.21	AglR2	Y	GH1	C
HL-91	Ga0058931_2298	Glk		Beta-glucosides utilization; Alpha-glucosides utilization	Glucokinase	E	2.7.1.2	AglR2	Y
HL-91	Ga0058931_2390	Adh4		Glycerol utilization	Fe-dependent class IV alcohol dehydrogenase	E	1.1.1.1	-	-
HL-91	Ga0058931_2391	GlpK		Glycerol utilization	Glycerol kinase	E	2.7.1.30	-	-
HL-91	Ga0058931_2392	GlpV		Glycerol utilization	ABC-type glycerol uptake system substrate-binding component	T	-	-	-
HL-91	Ga0058931_2393	GlpU		Glycerol utilization	Glycerol transport accessory protein	T	-	-	-
HL-91	Ga0058931_2394	GlpQ		Glycerol utilization	ABC-type glycerol uptake system permease component	T	-	-	-
HL-91	Ga0058931_2395	GlpP		Glycerol utilization	ABC-type glycerol uptake system permease component	T	-	-	-
HL-91	Ga0058931_2396	GlpT		Glycerol utilization	ABC-type glycerol uptake system ATPase component	T	-	-	-
HL-91	Ga0058931_2397	GlpS		Glycerol utilization	ABC-type glycerol uptake system ATPase component	T	-	-	-
HL-91	Ga0058931_2398	GlpA		Glycerol utilization	Aerobic glycerol-3-phosphate dehydrogenase subunit	E	1.1.5.3	-	-
HL-91	Ga0058931_2399	GlpR		Glycerol utilization	Transcriptional repressor of glycerol regulon	R	-	GlpR	-
HL-91	Ga0058931_2691	GtsD		Glucose utilization	ABC-type glucose uptake system ATPase component	T	-	GltR	-
HL-91	Ga0058931_2692	GtsC		Glucose utilization	ABC-type glucose uptake system permease component	T	-	GltR	-
HL-91	Ga0058931_2693	GtsB		Glucose utilization	ABC-type glucose uptake system permease component	T	-	GltR	-
HL-91	Ga0058931_2694	GtsA		Glucose utilization	ABC-type glucose uptake system substrate-binding component	T	-	GltR	-
HL-91	Ga0058931_2695	GltR		Glucose utilization	Glucose-responsive two component signal transduction system response regulator	R	-	GltR	-
HL-91	Ga0058931_2696	GltS		Glucose utilization	Glucose-responsive two compent signal transdcution system histidine kinase	R	-	GltR	-
HL-91	Ga0058931_2860	NagQ	NEW	N-acetylmuramic acid utilization; N-acetylglucosamine utilization	Transcriptional regulator of N-acetylglucosamine uttilization	R	-	NagQ	-
HL-91	Ga0058931_2861	MurQ		N-acetylmuramic acid utilization	N-acetylmuramic acid 6-phosphate etherase	E	4.2.1.126	NagQ	-
HL-91	Ga0058931_2862	ABC(MurNAv/GlcNAc)a	NEW	N-acetylmuramic acid utilization; N-acetylglucosamine utilization	ABC-type N-acetylglucosamine / N-acetylmuramic acid uptake system ATPase component	T	-	NagQ	-
HL-91	Ga0058931_2863	MurX	NEW	N-acetylmuramic acid utilization; N-acetylglucosamine utilization	Predicted peptidoglycan hydrolase	E	-	NagQ	-	GH109	C
HL-91	Ga0058931_2864	ABC(MurNAv/GlcNAc)p1	NEW	N-acetylmuramic acid utilization; N-acetylglucosamine utilization	ABC-type N-acetylglucosamine / N-acetylmuramic acid uptake system permease component	T	-	NagQ	-
HL-91	Ga0058931_2865	ABC(MurNAv/GlcNAc)p2	NEW	N-acetylmuramic acid utilization; N-acetylglucosamine utilization	ABC-type N-acetylglucosamine / N-acetylmuramic acid uptake system permease component	T	-	NagQ	-
HL-91	Ga0058931_2866	ABC(MurNAv/GlcNAc)s	NEW	N-acetylmuramic acid utilization; N-acetylglucosamine utilization	ABC-type N-acetylglucosamine / N-acetylmuramic acid uptake system substrate-binding component	T	-	NagQ	-
HL-91	Ga0058931_2867	NagK		N-acetylmuramic acid utilization; N-acetylglucosamine utilization	N-acetylglucosamine kinase	E	2.7.1.59	NagQ	-
HL-91	Ga0058931_2868	NagB2		N-acetylmuramic acid utilization; N-acetylglucosamine utilization	Glucosamine-6-phosphate deaminase [isomerizing], alternative	E	3.5.99.6	NagQ	-
HL-91	Ga0058931_2869	NagA		N-acetylmuramic acid utilization; N-acetylglucosamine utilization	N-acetylglucosamine-6-phosphate deacetylase	E	3.5.1.25	NagQ	-
HL-93	Ga0071314_0040	KdgD1		Galactarate utilization; Glucarate utilization	5-dehydro-4-deoxyglucarate dehydratase	E	4.2.1.41	GguR	Y
HL-93	Ga0071314_0041	TctC	NEW	Galactarate utilization; Glucarate utilization	TTT family galactarate/glucuronate uptake substrate binding component	T	-	GguR	Y
HL-93	Ga0071314_0042	TctB	NEW	Galactarate utilization; Glucarate utilization	TTT family galactarate/glucuronate uptake small permease component	T	-	GguR	Y
HL-93	Ga0071314_0043	TctA	NEW	Galactarate utilization; Glucarate utilization	TTT family galactarate/glucuronate uptake system large permease component	T	-	GguR	Y
HL-93	Ga0071314_0044	GarD		Galactarate utilization	Galactarate dehydratase	E	4.2.1.42	GguR	Y
HL-93	Ga0071314_0045	GudD		Glucarate utilization	Glucarate dehydratase	E	4.2.1.40	GguR	Y
HL-93	Ga0071314_0046	GudX		Galactarate utilization; Glucarate utilization	Glucarate dehydratase-like protein	E	4.2.1.40	GguR	Y
HL-93	Ga0071314_0050	KdgD		Galacturonate utilization; Glucuronate utilization	5-dehydro-4-deoxyglucarate dehydratase	E	4.2.1.41	GguR	Y
HL-93	Ga0071314_0051	UxuP		Galacturonate utilization; Glucuronate utilization	TRAP-type galacturonate/glucuronate uptake system substrate-binding component	T	-	GguR	Y
HL-93	Ga0071314_0052	UxuQ		Galacturonate utilization; Glucuronate utilization	TRAP-type galacturonate/glucuronate uptake system small permease component	T	-	GguR	Y
HL-93	Ga0071314_0053	UxuM		Galacturonate utilization; Glucuronate utilization	TRAP-type galacturonate/glucuronate uptake system large permease component	T	-	GguR	Y
HL-93	Ga0071314_0054	Gci		Galacturonate utilization; Glucuronate utilization	Galactarolactone cycloisomerase	E	5.5.1.-	GguR	Y
HL-93	Ga0071314_0055	Gli		Galacturonate utilization; Glucuronate utilization	D-galactarolactone isomerase	E	5.5.1.-	GguR	Y
HL-93	Ga0071314_0056	Udh		Galacturonate utilization; Glucuronate utilization	Uronate dehydrogenase	E	1.1.1.203	GguR	Y
HL-93	Ga0071314_0057	-		Galacturonate utilization; Glucuronate utilization	LDH2 family malate/lactate/ureidoglycolate dehydrogenase	E	-	GguR	Y
HL-93	Ga0071314_0059	GguR	NEW	Galacturonate utilization; Glucuronate utilization	Transcriptional regulator of glucuronate/galactarate utilization	R	-	GguR	Y
HL-93	Ga0071314_0060	KgsD		Galacturonate utilization; Glucuronate utilization	Ketoglutarate semialdehyde dehydrogenase	E	1.2.1.26	GguR	Y
HL-93	Ga0071314_0284	IolB		Inositol utilization	5-deoxy-glucuronate isomerase	E	5.3.1.30	IolR	-
HL-93	Ga0071314_0285	IolG		Inositol utilization	Bifunctional myo-inositol 2-dehydrogenase / D-chiro-inositol 1-dehydrogenase	E	1.1.1.18 1.1.1.369	IolR	-
HL-93	Ga0071314_0286	IolR	NEW	Inositol utilization	Transcriptional regulator of inositol uttilization	R	-	IolR	-
HL-93	Ga0071314_0287	IbpA		Inositol utilization	ABC-type inositol uptake system substrate-binding component	T	-	IolR	-
HL-93	Ga0071314_0288	IatP		Inositol utilization	ABC-type inositol uptake system permease component	T	-	IolR	-
HL-93	Ga0071314_0289	IatA		Inositol utilization	ABC-type inositol uptake system ATPase component	T	-	IolR	-
HL-93	Ga0071314_0290	IolC		Inositol utilization	5-dehydro-2-deoxygluconokinase	E	2.7.1.92	IolR	-
HL-93	Ga0071314_0291	IolD		Inositol utilization	Decyclizing 3D-(3,5/4)-trihydroxycyclohexane-1,2-dione acylhydrolase	E	3.7.1.22	IolR	-
HL-93	Ga0071314_0292	IolE		Inositol utilization	Inosose dehydratase	E	4.2.1.44	IolR	-
HL-93	Ga0071314_0293	-		Inositol utilization	GH109 family hydrolase in inositol degradation cluster	E	1.1.1.18	IolR	-
HL-93	Ga0071314_0411	IolA		Inositol utilization	Methylmalonate semialdehyde dehydrogenase	E	1.2.1.27	-	-
HL-93	Ga0071314_0470	GalP-II	NEW	Galactose utilization	Galactose:Na+ symporter, SSS family	T	-	DgoR	Y
HL-93	Ga0071314_0497	-		Fucose utilization; L-fuconate utilization	FAD/FMN-containing dehydrogenase	E	-	-	-
HL-93	Ga0071314_0498	FucD		Fucose utilization; L-fuconate utilization	L-fuconate dehydratase	E	4.2.1.7	-	-
HL-93	Ga0071314_0499	COG3802		Fucose utilization; L-fuconate utilization	Fumarylacetoacetate (FAA) hydrolase family protein	E	-	-	-
HL-93	Ga0071314_0503	TRAP(Lgo/Lfo)s	NEW	L-galactonate utilization; L-fuconate utilization	TRAP-type transport system, Pic component, predicted L-galactonate and L-fuconate binding protein	T	-	LfoR	-
HL-93	Ga0071314_0504	TRAP(Lgo/Lfo)sp	NEW	L-galactonate utilization; L-fuconate utilization	TRAP-type transport system, small permease component, predicted L-galactonate and L-fuconate transporter	T	-	LfoR	-
HL-93	Ga0071314_0505	TRAP(Lgo/Lfo)lp	NEW	L-galactonate utilization; L-fuconate utilization	TRAP-type transport system, large permease component, predicted L-galactonate and L-fuconate transporter	T	-	LfoR	-
HL-93	Ga0071314_0506	UxaF	NEW	L-galactonate utilization	Predicted altronate oxidoreductase	E	1.1.1.58	LfoR	-
HL-93	Ga0071314_0507	LfoR	NEW	L-galactonate utilization; L-fuconate utilization	Transcriptional regulator of L-fuconate utilization	R	-	LfoR	-
HL-93	Ga0071314_0508	UxaA		L-galactonate utilization	Altronate hydrolase	E	4.2.1.7	-	-
HL-93	Ga0071314_0509	COG0179-2		Fucose utilization; L-fuconate utilization	2,4-diketo-3-deoxy-L-fuconate hydrolase	E	4.3.2.3	-	-
HL-93	Ga0071314_0510	COG1028-2		Fucose utilization; L-fuconate utilization	2-dehydro-3-deoxy-D-fuconate 5-dehydrogenase	E	1.1.1.127	-	-
HL-93	Ga0071314_0511	TRAP(Lao)lp	NEW	Arabinonate utilization	Predicted arabinonate TRAP-type DctM family transport system large permease component	T	-	AraR2	Y
HL-93	Ga0071314_0512	TRAP(Lao)sp	NEW	Arabinonate utilization	Predicted arabinonate TRAP-type DctQ family transport system small permease component	T	-	AraR2	Y
HL-93	Ga0071314_0513	TRAP(Lao)s	NEW	Arabinonate utilization	Predicted arabinonate TRAP-type transport system DctP family substrate-binding component	T	-	AraR2	Y
HL-93	Ga0071314_0514	AraD	NEW	Arabinose utilization; Arabinonate utilization	Predicted 2-keto-3-deoxy-L-arabonate dehydratase	E	4.2.1.43	AraR2	Y
HL-93	Ga0071314_0515	AraT	NEW	Arabinose utilization	Putative arabinose transporter, DMT superfamily	T	-	AraR2	Y
HL-93	Ga0071314_0516	AraR2	NEW	Arabinose utilization; Arabinonate utilization	Transcriptional regulator of arabinose and arabinonate uttilization	R	-	AraR2	Y
HL-93	Ga0071314_0517	AraA		Arabinose utilization; Arabinonate utilization	L-arabinose 1-dehydrogenase	E	1.1.1.46	AraR2	Y
HL-93	Ga0071314_0518	AraE		Arabinose utilization; Arabinonate utilization	Alpha-ketoglutaric semialdehyde dehydrogenase	E	1.2.1.26	AraR2	Y
HL-93	Ga0071314_0519	COG3802		Arabinose utilization; Arabinonate utilization	Fumarylacetoacetate (FAA) hydrolase family protein	E	-	AraR2	Y
HL-93	Ga0071314_0520	AraR	NEW	Arabinose utilization	Transcriptional regulator of arabinose uttilization	R	-	AraR	Y
HL-93	Ga0071314_0521	AraM		Arabinose utilization	L-arabinose-specific 1-epimerase (mutarotase)	E	5.1.3.3	AraR	Y
HL-93	Ga0071314_0522	AraF		Arabinose utilization	ABC-type L-arabinose uptake system substrate-binding component	T	-	AraR	Y
HL-93	Ga0071314_0523	AraG		Arabinose utilization	ABC-type L-arabinose uptake system ATPase component	T	-	AraR	Y
HL-93	Ga0071314_0524	AraH		Arabinose utilization	ABC-type L-arabinose uptake system permease component	T	-	AraR	Y
HL-93	Ga0071314_0525	AraC		Arabinose utilization	L-arabinonate dehydratase	E	4.2.1.25	AraR	Y
HL-93	Ga0071314_0526	AraY		Arabinose utilization	Predicted L-arabinose 1-dehydrogenase	E	1.1.1.46	AraR	Y
HL-93	Ga0071314_0527	XylR		Xylose utilization	Transcriptional repressor of xylose metabolism	R	-	XylR	Y
HL-93	Ga0071314_0528	XylG		Xylose utilization	ABC-type D-xylose uptake system ATPase component	T	-	XylR	Y
HL-93	Ga0071314_0529	XylH		Xylose utilization	ABC-type D-xylose uptake system permease component	T	-	XylR	Y
HL-93	Ga0071314_0530	XylF		Xylose utilization	ABC-type D-xylose uptake system substrate-binding component	T	-	XylR	Y
HL-93	Ga0071314_0531	COG1082		Xylose utilization	Sugar phosphate isomerase/epimerase	E	-	XylR	Y
HL-93	Ga0071314_0532	COG0673		Xylose utilization	Gfo/Idh/MocA family oxidoreductase	E	-	XylR	Y
HL-93	Ga0071314_0533	XylD		Xylose utilization	D-xylose 1-dehydrogenase	E	1.1.1.175	XylR	Y
HL-93	Ga0071314_1147	GntX		Gluconate utilization	TRAP-type gluconate uptake system substrate-binding component	T	-	GntR	Y
HL-93	Ga0071314_1148	GntY		Gluconate utilization	TRAP-type gluconate uptake system small permease component	T	-	GntR	Y
HL-93	Ga0071314_1149	GntZ		Gluconate utilization	TRAP-type gluconate uptake system large permease component	T	-	GntR	Y
HL-93	Ga0071314_1150	GntK		Gluconate utilization	Gluconokinase	E	2.7.1.12	GntR	Y
HL-93	Ga0071314_1151	GntR		Gluconate utilization	Transcriptional repressor of gluconate utilization	R	-	GntR	Y
HL-93	Ga0071314_1159	MtlR		Sorbitol utilization; Mannitol utilization; Arabinitol utilization	Transcriptional regulator of mannitol/sorbitol/arabinitol utilization	R	-	-	-
HL-93	Ga0071314_1160	SmoE		Sorbitol utilization; Mannitol utilization; Arabinitol utilization	ABC-type mannitol/sorbitol/arabinitol uptake system substrate-binding component	T	-	MtlR	Y
HL-93	Ga0071314_1161	SmoF		Sorbitol utilization; Mannitol utilization; Arabinitol utilization	ABC-type mannitol/sorbitol/arabinitol uptake system permease component	T	-	MtlR	Y
HL-93	Ga0071314_1162	SmoG		Sorbitol utilization; Mannitol utilization; Arabinitol utilization	ABC-type mannitol/sorbitol/arabinitol uptake system permease component	T	-	MtlR	Y
HL-93	Ga0071314_1163	SmoK		Sorbitol utilization; Mannitol utilization; Arabinitol utilization	ABC-type mannitol/sorbitol/arabinitol uptake system ATPase component	E	3.6.3.-	MtlR	Y
HL-93	Ga0071314_1164	MltX		Sorbitol utilization; Mannitol utilization; Arabinitol utilization	HAD-superfamily hydrolase in polyol utilization gene cluster	E	1.1.1.-	MtlR	Y
HL-93	Ga0071314_1165	SmoS		Sorbitol utilization; Mannitol utilization; Arabinitol utilization	D-sorbitol dehydrogenase	E	1.1.1.14	MtlR	Y
HL-93	Ga0071314_1166	MtlZ	NEW	Sorbitol utilization; Mannitol utilization; Arabinitol utilization	Predicted fructokinase	E	2.7.1.4	MtlR	Y
HL-93	Ga0071314_1167	MtlD		Sorbitol utilization; Mannitol utilization; Arabinitol utilization	Sorbitol/mannitol/arabinitol 2-dehydrogenase	E	1.1.1.-	MtlR	Y
HL-93	Ga0071314_1168	XylB		Sorbitol utilization; Mannitol utilization; Arabinitol utilization	Xylulokinase	E	2.7.1.17	MtlR	Y
HL-93	Ga0071314_1169	TalA		Sorbitol utilization; Mannitol utilization; Arabinitol utilization	Transaldolase	E	2.2.1.2	MtlR	Y
HL-93	Ga0071314_1214	GltR		Glucose utilization; Mannose utilization	Glucose-responsive two component signal transduction system response regulator	R	-	-	-
HL-93	Ga0071314_1215	GltS		Glucose utilization; Mannose utilization	Glucose-responsive two component signal transduction system histidine kinase	R	-	-	-
HL-93	Ga0071314_1216	ManL		Mannose utilization	D-mannose isomerase	E	5.3.1.7	GltR	Y
HL-93	Ga0071314_1217	GtsA		Glucose utilization; Mannose utilization	ABC-type glucose/mannose uptake system substrate-binding component	T	-	GltR	Y
HL-93	Ga0071314_1218	GtsB		Glucose utilization; Mannose utilization	ABC-type glucose/mannose uptake system permease component	T	-	GltR	Y
HL-93	Ga0071314_1219	GtsC		Glucose utilization; Mannose utilization	ABC-type glucose/mannose uptake system permease component	T	-	GltR	Y
HL-93	Ga0071314_1220	GtsD		Glucose utilization; Mannose utilization	ABC-type glucose/mannose uptake system ATPase component	T	-	GltR	Y
HL-93	Ga0071314_1465	FruA		Fructose utilization	PTS system fructose-specific transporter subunit IIBC	T	-	FruR	Y
HL-93	Ga0071314_1466	FruK		Fructose utilization	1-phosphofructokinase	E	2.7.1.56	FruR	Y
HL-93	Ga0071314_1467	FruB		Fructose utilization	PTS system D-fructose-specific hybrid IIA /phosphocarrier / phosphotransferase / phosphocarrier component	E	2.7.1.69 2.7.3.9	FruR	Y
HL-93	Ga0071314_1468	FruR		Fructose utilization	Transcriptional regulator of fructose metabolism	R	-	FruR	Y
HL-93	Ga0071314_1472	AglR		Sucrose utilization; Maltose utilization; Trehalose utilization	Alpha-glucoside-responsive transcriptional repressor of alpha-glucoside utilization	R	-	AglR	Y
HL-93	Ga0071314_1473	AglK		Sucrose utilization; Maltose utilization; Trehalose utilization	ABC-type trehalose/maltose/sucrose uptake system ATPase component	T	-	AglR	Y
HL-93	Ga0071314_1474	AglA		Sucrose utilization; Maltose utilization; Trehalose utilization	Alpha-glucosidase	E	3.2.1.20	AglR	Y	GH13	C
HL-93	Ga0071314_1475	AglG		Sucrose utilization; Maltose utilization; Trehalose utilization	ABC-type trehalose/maltose/sucrose uptake system permease component	T	-	AglR	Y
HL-93	Ga0071314_1476	AglF		Sucrose utilization; Maltose utilization; Trehalose utilization	ABC-type trehalose/maltose/sucrose uptake system permease component	T	-	AglR	Y
HL-93	Ga0071314_1477	AglE		Sucrose utilization; Maltose utilization; Trehalose utilization	ABC-type trehalose/maltose/sucrose uptake system substrate-binding component	T	-	AglR	Y
HL-93	Ga0071314_1478	AglY		Sucrose utilization; Maltose utilization; Trehalose utilization	Alpha-glucoside porin	T	-	AglR	Y
HL-93	Ga0071314_1489	DgoL	NEW	Galactose utilization	D-galactonolactone lactonase	E	3.1.1.25	DgoR	Y
HL-93	Ga0071314_1490	DgoA		Galactose utilization	2-dehydro-3-deoxyphosphogalactonate aldolase	E	4.1.2.21	DgoR	Y
HL-93	Ga0071314_1491	DgoK		Galactose utilization	2-dehydro-3-deoxygalactonokinase	E	2.7.1.58	DgoR	Y
HL-93	Ga0071314_1492	DgoD		Galactose utilization	Galactonate dehydratase	E	4.2.1.6	DgoR	Y
HL-93	Ga0071314_1493	DgoR		Galactose utilization	Transcriptional regulator of galactonate metabolism	R	-	DgoR	Y
HL-93	Ga0071314_2051	FucO		Fucose utilization	L-fuco-beta-pyranose dehydrogenase	E	1.1.1.122	LgoR	-
HL-93	Ga0071314_2052	FucL		Fucose utilization	L-fuconolactonase	E	3.1.1.-	LgoR	-
HL-93	Ga0071314_2053	FucU		Fucose utilization	L-fucose mutarotase	E	5.1.3.-	LgoR	-
HL-93	Ga0071314_2054	UxaA2		L-galactonate utilization	Altronate hydrolase	E	4.2.1.7	LgoR	-
HL-93	Ga0071314_2055	UxaB		L-galactonate utilization	Tagaturonate reductase	E	1.1.1.58	LgoR	-
HL-93	Ga0071314_2056	LgoD		L-galactonate utilization	L-galactonate-5-dehydrogenase	E	1.1.1.-	LgoR	-
HL-93	Ga0071314_2057	LgoR		L-galactonate utilization	Transcriptional regulator for L-galactonate utilization	R	-	LgoR	-
HL-93	Ga0071314_2058	ABC(Fuc)p	NEW	Fucose utilization	Predicted ABC-type fucose uptake system permease component	T	-	-	-
HL-93	Ga0071314_2059	ABC(Fuc)s	NEW	Fucose utilization	Predicted ABC-type fucose system substrate-binding component	T	-	-	-
HL-93	Ga0071314_2060	ABC(Fuc)a	NEW	Fucose utilization	Predicted ABC-type fucose system ATPase component	T	-	-	-
HL-93	Ga0071314_2061	-		Fucose utilization	Hypothetical protein		-	-	-
HL-93	Ga0071314_2062	COG0179		Fucose utilization	2,4-diketo-3-deoxy-L-fuconate hydrolase	E	4.3.2.3	-	-
HL-93	Ga0071314_2063	COG1028		Fucose utilization	2-dehydro-3-deoxy-D-fuconate 5-dehydrogenase	E	1.1.1.127	-	-
HL-93	Ga0071314_2079	GlpS		Glycerol utilization	ABC-type glycerol uptake system ATPase component	T	-	GlpR	-
HL-93	Ga0071314_2080	GlpT		Glycerol utilization	ABC-type glycerol uptake system ATPase component	T	-	GlpR	-
HL-93	Ga0071314_2081	GlpP		Glycerol utilization	ABC-type glycerol uptake system permease component	T	-	GlpR	-
HL-93	Ga0071314_2082	GlpQ		Glycerol utilization	ABC-type glycerol uptake system permease component	T	-	GlpR	-
HL-93	Ga0071314_2083	GlpU		Glycerol utilization	Glycerol transport accessory protein	T	-	GlpR	-
HL-93	Ga0071314_2084	GlpV		Glycerol utilization	ABC-type glycerol uptake system substrate-binding component	T	-	GlpR	-
HL-93	Ga0071314_2085	GlpA		Glycerol utilization	Aerobic glycerol-3-phosphate dehydrogenase subunit	E	1.1.5.3	GlpR	-
HL-93	Ga0071314_2087	GlpK		Glycerol utilization	Glycerol kinase	E	2.7.1.30	GlpR	-
HL-93	Ga0071314_2088	GlpR		Glycerol utilization	Transcriptional repressor of glycerol regulon	R	-	GlpR	-
HL-93	Ga0071314_2092	IolA		Inositol utilization	Methylmalonate semialdehyde dehydrogenase	E	1.2.1.27	-	-
HL-93	Ga0071314_2405	PtxS		Gluconate utilization	Transcriptional repressor of 2-ketogluconate utilization	R	-	PtxS	Y
HL-93	Ga0071314_2406	KdgK		Gluconate utilization; L-galactonate utilization; L-gulonate utilization	2-dehydro-3-deoxygluconokinase	E	2.7.1.45	PtxS	Y
HL-93	Ga0071314_2407	KguD		Gluconate utilization	Phosphogluconate 2-dehydrogenase	E	1.1.1.43	PtxS	Y
HL-93	Ga0071314_2408	YieH		Gluconate utilization	Putative phosphatase	E	-	PtxS	Y
HL-93	Ga0071314_2409	Gno		Gluconate utilization	Gluconate 5-dehydrogenase	E	1.1.1.69	PtxS	Y
HL-93	Ga0071314_2410	UxuA		L-gulonate utilization	Mannonate dehydratase	E	4.2.1.8	RspR	Y
HL-93	Ga0071314_2411	RspD		L-gulonate utilization	D-mannonate 5-dehydrogenase	E	1.1.1.131	RspR	Y
HL-93	Ga0071314_2412	GulM		L-gulonate utilization	TRAP-type L-gulonate uptake system large permease component	T	-	RspR	Y
HL-93	Ga0071314_2413	GulQ		L-gulonate utilization	TRAP-type L-gulonate uptake system small permease component	T	-	RspR	Y
HL-93	Ga0071314_2414	GulP		L-gulonate utilization	TRAP-type L-gulonate uptake system substrate-binding component	T	-	RspR	Y
HL-93	Ga0071314_2415	RspB		L-gulonate utilization	L-gulonate 5-dehydrogenase	E	1.1.1.45	RspR	Y
HL-93	Ga0071314_2416	RspA		L-gulonate utilization	D-mannonate dehydratase	E	4.2.1.8	RspR	Y
HL-93	Ga0071314_2417	RspR		L-gulonate utilization	Transcriptional regulator of L-gulonate utilization	R	-	RspR	Y
HL-93	Ga0071314_2488	-		Sucrose utilization	Sucrose phosphorylase	E	2.4.1.7	-	-	GH13	C
HL-93	Ga0071314_2669	AraB	NEW	Arabinose utilization	Predicted L-arabinolactonase	E	3.1.1.15	AraR2	Y
HL-93	Ga0071314_2800	EryG	NEW	D-erythritol utilization	ABC-type erythritol uptake system substrate-binding component	T	-	EryR	Y
HL-93	Ga0071314_2801	EryF	NEW	D-erythritol utilization	ABC-type erythrito uptake system permease component	T	-	EryR	Y
HL-93	Ga0071314_2802	EryE	NEW	D-erythritol utilization	ABC-type erythrito uptake system ATPase component	T	-	EryR	Y
HL-93	Ga0071314_2803	-		D-erythritol utilization	Protein of unknown function DUF2291		-	EryR	Y
HL-93	Ga0071314_2804	EryD		D-erythritol utilization	D-erythritol dehydrogenase	E	-	EryR	Y
HL-93	Ga0071314_2805	EryR	NEW	D-erythritol utilization	Transcriptional regulator or erythritol uttilization	R	-	EryR	Y
HL-93	Ga0071314_2806	EryK		D-erythritol utilization	D-erythrulose kinase	E	2.7.1.210	EryR	Y
HL-93	Ga0071314_2807	EryI		D-erythritol utilization	D-erythrulose 4-phosphate isomerase	E	-	EryR	Y
HL-93	Ga0071314_2808	TalB		D-erythritol utilization	Erythritol catabolic transaldolase	E	-	EryR	Y
HL-93	Ga0071314_2809	TktB		D-erythritol utilization	Erythritol catabolic transketolase	E	-	EryR	Y
1 Genes without previously characterized orthologs that were annotated in the current work are marked 'NEW'
2 Functional categories: R, regulators, E, enzymes, T, transporters.
3 'Y' indicates that TF regulon is reconstructed and TF binding sites are listed in Table S3 (B).
4 Localization of GH protein: C, cytoplasmic; P, periplasmic; IM, inner membrane; OM, outer membrane; E, extracytoplasmic.

## Sheet: (B) Regulons
Table S2. (B) Candidate TF binding sites associated with carbohydrate utilization genes in heterotrophic UCC organisms.
Organism	TF Name	Regulated metabolic pathway	TF locus tag	Locus tag of first gene in regulated operon	Site position1	Site score	TF binding site
bin01	ScrR	Sucrose utilization	HLUCCA01_06705	HLUCCA01_06705	-171	5.46	ACGcAAACGTTTgCGT
bin01	ScrR	Sucrose utilization	HLUCCA01_06705	HLUCCA01_06710	-171	5.46	ACGcAAACGTTTgCGT
bin07	SorR	Sorbitol utilization	HLUCCO07_13200	HLUCCO07_13200	-66	5.04	TATCCtTTtCGGATA
bin07	SorR	Sorbitol utilization	HLUCCO07_13200	HLUCCO07_13200	-44	4.48	cATaCGaAAtGGATA
bin07	SorR	Sorbitol utilization	HLUCCO07_13200	HLUCCO07_13205	-180	4.48	TATCCaTTtCGtATg
bin07	SorR	Sorbitol utilization	HLUCCO07_13200	HLUCCO07_13205	-158	5.04	TATCCGaAAaGGATA
bin08	AgaR	N-Acetylgalactosamin utilization	HLUCCA08_09205	HLUCCA08_09200	-91	5.95	AaTTTTGTCAAACtAAAAT
bin08	AgaR	N-Acetylgalactosamin utilization	HLUCCA08_09205	HLUCCA08_09205	-43	5.95	ATTTTaGTTTGACAAAAtT
bin08	AglR2	Beta-glucosides utilization; Alpha-glucosides utilization	HLUCCA08_18570	HLUCCA08_18570	-199	6.1	TcCAAAGCGCTTTGAA
bin08	AglR2	Beta-glucosides utilization; Alpha-glucosides utilization	HLUCCA08_18570	HLUCCA08_18570	-18	5.47	TTgAAAGCGCTTTGgA
bin08	AglR2	Beta-glucosides utilization; Alpha-glucosides utilization	HLUCCA08_18570	HLUCCA08_18575	-271	5.47	TcCAAAGCGCTTTcAA
bin08	AglR2	Beta-glucosides utilization; Alpha-glucosides utilization	HLUCCA08_18570	HLUCCA08_18575	-90	6.1	TTCAAAGCGCTTTGgA
bin08	AglR4	Alpha-glucosides utilization	HLUCCA08_14910	HLUCCA08_14915	-157	7.02	CAAAAACGTTTTTG
bin08	AglR4	Alpha-glucosides utilization	HLUCCA08_14910	HLUCCA08_14915	-40	7.02	CAAAAACGTTTTTG
bin08	AglR4	Alpha-glucosides utilization	HLUCCA08_14910	HLUCCA08_14920	-176	7.02	CAAAAACGTTTTTG
bin08	AglR4	Alpha-glucosides utilization	HLUCCA08_14910	HLUCCA08_14920	-59	7.02	CAAAAACGTTTTTG
bin08	FroR	Fructooligosaccharides utilization	HLUCCA08_09350	HLUCCA08_09350	-108	6.24	ATGACAtCGgTGTCAT
bin08	FroR	Fructooligosaccharides utilization	HLUCCA08_09350	HLUCCA08_09350	-94	6.24	ATGACAtCGgTGTCAT
bin08	FruR	Fructose utilization	HLUCCA08_18635	HLUCCA08_18635	-65	6.13	TTtATtAgTtAAGTTtccTTATTAA
bin08	FruR	Fructose utilization	HLUCCA08_18635	HLUCCA08_18640	-131	6.13	TTAATAAggaAACTTaAcTaATaAA
bin08	FucR	Fucose utilization	HLUCCA08_07740	HLUCCA08_07725	-62	5.45	GCTAACATGcTAGt
bin08	FucR	Fucose utilization	HLUCCA08_07740	HLUCCA08_07735	-62	5.45	GCTAgtATGTTAGC
bin08	FucR	Fucose utilization	HLUCCA08_07740	HLUCCA08_07740	-15	5.45	GCTAACATacTAGC
bin08	FucR	Fucose utilization	HLUCCA08_07740	HLUCCA08_07760	-29	4.32	aCTAgCATGccAGt
bin08	FucR	Fucose utilization	HLUCCA08_07740	HLUCCA08_07790	-13	5.45	aCTAACATGcTAGC
bin08	FucR	Fucose utilization	HLUCCA08_07740	HLUCCA08_07795	-176	5.16	aCTAgCATGTTAGa
bin08	FucR	Fucose utilization	HLUCCA08_07740	HLUCCA08_07800	-81	5.16	tCTAACATGcTAGt
bin08	GalR	Galactosides utilization	HLUCCA08_13485	HLUCCA08_13480	-44	6	GTTTCAaTAtATGAAAC
bin08	GalR	Galactosides utilization	HLUCCA08_13485	HLUCCA08_13485	-129	6	GTTTCATaTAtTGAAAC
bin08	IolR	Inositol utilization	HLUCCA08_15985	HLUCCA08_15970	-67	6.78	TTGCAACCGGTTGCAA
bin08	IolR	Inositol utilization	HLUCCA08_15985	HLUCCA08_15975	-144	6.78	TTGCAACCGGTTGCAA
bin08	IolR	Inositol utilization	HLUCCA08_15985	HLUCCA08_15985	-64	5.47	cTGCAAgCcGTTGCAA
bin08	IolR	Inositol utilization	HLUCCA08_15985	HLUCCA08_15990	-268	5.47	TTGCAACgGcTTGCAg
bin08	MhtR	Mannoheptulose utilization	HLUCCA08_12835	HLUCCA08_12835	-148	6.29	GAAtTAttTaTCAGAAATtTATTTC
bin08	MhtR	Mannoheptulose utilization	HLUCCA08_12835	HLUCCA08_12840	-156	6.29	GAAATAaATTTCTGAtAaaTAaTTC
bin08	RhaR	Rhamnose utilization	HLUCCA08_07680	HLUCCA08_07710	-123	6.03	gATTGGTCTGACCAATT
bin08	RhaR	Rhamnose utilization	HLUCCA08_07680	HLUCCA08_07715	-48	6.03	AATTGGTCAGACCAATc
bin08	SmoR	Sorbitol utilizationl; Mannitol utilization; Arabinitol utilization	HLUCCA09_09645	HLUCCA08_15935	-90	5.17	AtcTTTACGtGaGTAAAgTT
bin08	SmoR	Sorbitol utilizationl; Mannitol utilization; Arabinitol utilization	HLUCCA09_09645	HLUCCA08_15940	-103	5.44	AtcaTTtCGCGCGTAAAgTT
bin08	SmoR	Sorbitol utilizationl; Mannitol utilization; Arabinitol utilization	HLUCCA09_09645	HLUCCA08_15945	-100	5.44	AAcTTTACGCGCGaAAtgaT
bin08	UxuR	Glucuronate utilization	HLUCCA08_13385	HLUCCA08_13385	-42	5.96	ACCGGTATACCGGT
bin08	UxuR	Glucuronate utilization	HLUCCA08_13385	HLUCCA08_13390	-79	5.96	ACCGGTATACCGGT
bin08	XylR	Xylose utilization	HLUCCA08_07160	HLUCCA08_07160	-122	5.37	TTTcacgTGTCAAAATAAA
bin08	XylR	Xylose utilization	HLUCCA08_07160	HLUCCA08_07165	-110	5.37	TTTATTTTGACAcgtgAAA
bin09	AglR2	Beta-glucosides utilization; Alpha-glucosides utilization	HLUCCA09_14105	HLUCCA09_14105	-254	5.55	ccCAAAcCGCTTTGgA
bin09	AglR2	Beta-glucosides utilization; Alpha-glucosides utilization	HLUCCA09_14105	HLUCCA09_14110	-88	5.55	TcCAAAGCGgTTTGgg
bin09	AglR3	Alpha-glucosides utilization	HLUCCA09_00095	HLUCCA09_00095	-48	6.88	CCGAAACCGGTTTCGG
bin09	GalR	Galactosides utilization	HLUCCA09_17830	HLUCCA09_17825	4	5.66	GTTTCATTAAATGAgAC
bin09	GalR	Galactosides utilization	HLUCCA09_17830	HLUCCA09_17830	-134	5.66	GTcTCATTTAATGAAAC
bin09	SmoR	Sorbitol utilizationl; Mannitol utilization; Arabinitol utilization	HLUCCA09_09645	HLUCCA09_09640	-90	4.99	AccTTaACGCGCGTAAAgaT
bin09	SmoR	Sorbitol utilizationl; Mannitol utilization; Arabinitol utilization	HLUCCA09_09645	HLUCCA09_09640	-68	4.55	ttgTTgACGCaCGgcAAaTT
bin09	SmoR	Sorbitol utilizationl; Mannitol utilization; Arabinitol utilization	HLUCCA09_09645	HLUCCA09_09645	-92	4.67	ttcTTTACtCGCGTcAtcTT
bin18	AglR2	Beta-glucosides utilization; Alpha-glucosides utilization	HLUCCO18_18260	HLUCCO18_18255	-271	5.47	cTCAAAGCGCTTTcAA
bin18	AglR2	Beta-glucosides utilization; Alpha-glucosides utilization	HLUCCO18_18260	HLUCCO18_18255	-106	5.82	ccCAAAGCGCTTTGAg
bin18	AglR2	Beta-glucosides utilization; Alpha-glucosides utilization	HLUCCO18_18260	HLUCCO18_18260	-194	5.82	cTCAAAGCGCTTTGgg
bin18	AglR2	Beta-glucosides utilization; Alpha-glucosides utilization	HLUCCO18_18260	HLUCCO18_18260	-29	5.47	TTgAAAGCGCTTTGAg
bin18	AglR3	Alpha-glucosides utilization	HLUCCO18_15400	HLUCCO18_15400	-48	6.88	CCGAAACCGGTTTCGG
bin18	GalR	Galactosides utilization	HLUCCO18_12740	HLUCCO18_12740	-96	6	GTTTCATTAttTGAAAC
bin18	GalR	Galactosides utilization	HLUCCO18_12740	HLUCCO18_12745	-53	6	GTTTCAaaTAATGAAAC
bin18	IolR	Inositol utilization	HLUCCO18_13090	HLUCCO18_13085	-100	6.78	TTGCAACCGGTTGCAA
bin18	IolR	Inositol utilization	HLUCCO18_13090	HLUCCO18_13090	-99	6.78	TTGCAACCGGTTGCAA
bin18	IolR	Inositol utilization	HLUCCO18_13090	HLUCCO18_13105	-337	6.78	TTGCAACCGGTTGCAA
bin18	IolR	Inositol utilization	HLUCCO18_13090	HLUCCO18_13110	-112	6.78	TTGCAACCGGTTGCAA
bin18	SmoR	Sorbitol utilizationl; Mannitol utilization; Arabinitol utilization	HLUCCO18_03350	HLUCCO18_03345	-144	5.19	AAtaTgACGCGaGTAAAgTT
bin18	SmoR	Sorbitol utilizationl; Mannitol utilization; Arabinitol utilization	HLUCCO18_03350	HLUCCO18_03350	-93	5.19	AAcTTTACtCGCGTcAtaTT
bin18	SmoR	Sorbitol utilizationl; Mannitol utilization; Arabinitol utilization	HLUCCO18_03350	HLUCCO18_03355	-92	5	AAATTagCGCGCGTAAAgaa
bin18	SmoR	Sorbitol utilizationl; Mannitol utilization; Arabinitol utilization	HLUCCO18_03350	HLUCCO18_03355	-70	4.76	AtcTTgACGCaCGgtAAaTT
bin18	UxuR	Glucuronate utilization	HLUCCO18_15635	HLUCCO18_15630	-73	5.29	tCCGcTATACCGGa
bin18	UxuR	Glucuronate utilization	HLUCCO18_15635	HLUCCO18_15635	-40	5.29	tCCGGTATAgCGGa
HL-109	GalR	D-galactonate utilization	Ga0071312_3541	Ga0071312_3541	-115	6	GTTTCAaaTAATGAAAC
HL-109	GalR	D-galactonate utilization	Ga0071312_3541	Ga0071312_3542	-41	6	GTTTCATTAttTGAAAC
HL-48	AglR	Sucrose utilization; Maltose utilization; Trehalose utilizetion	CY41DRAFT_1083	CY41DRAFT_1077	-330	6.62	GcACTTAAaCGATTAAGTTC
HL-48	AglR	Sucrose utilization; Maltose utilization; Trehalose utilizetion	CY41DRAFT_1083	CY41DRAFT_1077	-176	5.85	GtgCTTAATCGATTAAGTTt
HL-48	AglR	Sucrose utilization; Maltose utilization; Trehalose utilizetion	CY41DRAFT_1083	CY41DRAFT_1078	-234	5.85	aAACTTAATCGATTAAGcaC
HL-48	AraR	Arabinose utilization	CY41DRAFT_1973	CY41DRAFT_1972	-145	5.84	TGATAaCCATAaGcATATCA
HL-48	AraR	Arabinose utilization	CY41DRAFT_1973	CY41DRAFT_1973	-43	5.84	TGATATgCtTATGGtTATCA
HL-48	AraR2	Arabinose utilization; Arabinonate utilization	CY41DRAFT_1977	CY41DRAFT_1974	-109	5.59	GTtTATGTTGAACAatTgC
HL-48	AraR2	Arabinose utilization; Arabinonate utilization	CY41DRAFT_1977	CY41DRAFT_1979	-178	6.12	cTgTATGTTCAACATATAC
HL-48	AraR2	Arabinose utilization; Arabinonate utilization	CY41DRAFT_1977	CY41DRAFT_1980	-171	6.12	GTATATGTTGAACATAcAg
HL-48	DgoR	Galactonate utilization	CY41DRAFT_1066	CY41DRAFT_1066	-55	6.59	TAAATGTCTGACATTTA
HL-48	DgoR	Galactonate utilization	CY41DRAFT_1066	CY41DRAFT_2036	-191	6.03	cAAATGTCTGAtATTTA
HL-48	FruR	Fructose utilization	CY41DRAFT_1087	CY41DRAFT_1087	-138	5.84	TgGATGAATCGtgTCATCTc
HL-48	FruR	Fructose utilization	CY41DRAFT_1087	CY41DRAFT_1087	-105	5.08	atGcTGAATCGATTCActgA
HL-48	FruR	Fructose utilization	CY41DRAFT_1087	CY41DRAFT_1088	-98	5.08	TcagTGAATCGATTCAgCat
HL-48	FruR	Fructose utilization	CY41DRAFT_1087	CY41DRAFT_1088	-65	5.84	gAGATGAcaCGATTCATCcA
HL-48	FruR	Fructose utilization	CY41DRAFT_1087	CY41DRAFT_2036	-119	4.87	TAGtaGAATCGAgTCAcCcc
HL-48	GguR	Glucarate utilization; Galactarate utilization	CY41DRAFT_2349	CY41DRAFT_2357	-82	4.92	ATGATGTATgACAaCta
HL-48	GltR	Glucose utilization	CY41DRAFT_1318	CY41DRAFT_1316	-98	6.69	CAAcACTATGCAGGACTCGGT
HL-48	GntR	Gluconate utilization	CY41DRAFT_1383	CY41DRAFT_1387	-121	6.67	GAATGTTACCGGTAACAaag
HL-48	MtlR	Sorbitol-Mannitol utilization	CY41DRAFT_1375	CY41DRAFT_1374	-90	6.13	GATCATTTGTTCgAttgcTGATC
HL-48	PtxS	2-ketogluconate utilization	CY41DRAFT_0214	CY41DRAFT_0214	-41	6.43	cgtTGGGAACGTTCCCATTT
HL-48	RspR	L-gulonate utilization	CY41DRAFT_0203	CY41DRAFT_0203	-72	5.91	CcAACTACCATACTAGTcct
HL-48	XylR	Xylose utilization	CY41DRAFT_1966	CY41DRAFT_1965	-98	7.62	TTTATTTTAGcACCTAAAGTAAA
HL-48	XylR	Xylose utilization	CY41DRAFT_1966	CY41DRAFT_1966	-119	7.62	TTTACTTTAGGTgCTAAAATAAA
HL-49	MalR	Maltose utilization	K302DRAFT_0423	K302DRAFT_0422	-153	6.07	aTATGCAATCGATTGaATAG
HL-49	MalR	Maltose utilization	K302DRAFT_0423	K302DRAFT_0423	-159	5.81	CgATGCAATCGgTTGCgTtG
HL-49	MalR	Maltose utilization	K302DRAFT_0423	K302DRAFT_0424	-196	5.81	CaAcGCAAcCGATTGCATcG
HL-49	UxuR2	Glucuronate utilization; Galacturonate utilization	K302DRAFT_0627	K302DRAFT_0077	-60	5.03	TTACGgAAaCGATTttcTgA
HL-49	UxuR2	Glucuronate utilization; Galacturonate utilization	K302DRAFT_0627	K302DRAFT_0078	-78	5.03	TcAgaaAATCGtTTcCGTAA
HL-49	UxuR2	Glucuronate utilization; Galacturonate utilization	K302DRAFT_0627	K302DRAFT_0251	-70	5.11	aatCGCAAaCGATTGCacAA
HL-49	UxuR2	Glucuronate utilization; Galacturonate utilization	K302DRAFT_0627	K302DRAFT_0626	-80	5.72	aTACGaAAaCGtTTGCGTAg
HL-49	UxuR2	Glucuronate utilization; Galacturonate utilization	K302DRAFT_0627	K302DRAFT_0627	-91	5.72	cTACGCAAaCGtTTtCGTAt
HL-49	UxuR2	Glucuronate utilization; Galacturonate utilization	K302DRAFT_0627	K302DRAFT_0629	-126	5.59	aTtCGaAATCGATTcCGTtA
HL-49	UxuR2	Glucuronate utilization; Galacturonate utilization	K302DRAFT_0627	K302DRAFT_0631	-90	6	aTtCGCAATCGATTGCGTAA
HL-49	UxuR2	Glucuronate utilization; Galacturonate utilization	K302DRAFT_0627	K302DRAFT_1008	-83	4.61	TattGgAATCGgTTtCGcAA
HL-53	BglR	Beta-glucosides utilization	Ga0003345_0291	Ga0003345_0284	-86	6.54	ATGAAAGCGCTTTCAT
HL-53	BglR	Beta-glucosides utilization	Ga0003345_0291	Ga0003345_0288	-68	6.54	ATGAAAGCGCTTTCAT
HL-53	BglR	Beta-glucosides utilization	Ga0003345_0291	Ga0003345_0289	-47	6.54	ATGAAAGCGCTTTCAT
HL-58	AglR	Sucrose utilization; Maltose utilization; Trehalose utilizetion	CD01DRAFT_0212	CD01DRAFT_0218	-217	5.42	ttACTTAATCatTTAAGTTC
HL-58	AglR	Sucrose utilization; Maltose utilization; Trehalose utilizetion	CD01DRAFT_0212	CD01DRAFT_0218	-74	4.85	tAgCTTAATgcATTAAGTgC
HL-58	FruR	Fructose utilization	CD01DRAFT_0079	CD01DRAFT_0079	-105	5.52	TtGcTGAATCGtgTCAgCaA
HL-58	FruR	Fructose utilization	CD01DRAFT_0079	CD01DRAFT_0080	-98	5.52	TtGcTGAcaCGATTCAgCaA
HL-58	GltR	Glucose utilization	CD01DRAFT_3727	CD01DRAFT_3724	172	4.75	aAAGAtTtTGCAGtAgcCGGT
HL-58	MalT	Maltose utilization	CD01DRAFT_2943	CD01DRAFT_2948	-150	4.87	CCTCaTCCCC
HL-58	MalT	Maltose utilization	CD01DRAFT_2943	CD01DRAFT_2948	-8	3.79	aGGcAtGAtG
HL-58	MalT	Maltose utilization	CD01DRAFT_2943	CD01DRAFT_2956	-137	3.79	aGGGctGAtG
HL-58	MalT	Maltose utilization	CD01DRAFT_2943	CD01DRAFT_2957	-135	3.79	CaTCagCCCt
HL-58	MalT	Maltose utilization	CD01DRAFT_2943	CD01DRAFT_2987	-220	5.03	CCTCCTCCCC
HL-58	MalT	Maltose utilization	CD01DRAFT_2943	CD01DRAFT_2987	-184	4	aGGGcGGAGG
HL-58	MalT	Maltose utilization	CD01DRAFT_2943	CD01DRAFT_2987	-181	4.23	GcGGAGGAtG
HL-91	AglR2	Beta-glucosides utilization; Alpha-glucosides utilization	Ga0058931_2296	Ga0058931_2295	-101	5.69	TcCAAAGCGgTTTGgA
HL-91	AglR2	Beta-glucosides utilization; Alpha-glucosides utilization	Ga0058931_2296	Ga0058931_2296	-215	5.69	TcCAAAcCGCTTTGgA
HL-91	AglR3	Alpha-glucosides utilization	Ga0058931_0071	Ga0058931_0071	-47	6.88	CCGAAACCGGTTTCGG
HL-93	AglR	Sucrose utilization; Maltose utilization; Trehalose utilizetion	Ga0071314_1472	Ga0071314_1477	-232	5.85	aAACTTAATCGATTAAGcaC
HL-93	AglR	Sucrose utilization; Maltose utilization; Trehalose utilizetion	Ga0071314_1472	Ga0071314_1477	-78	6.62	GAACTTAATCGtTTAAGTgC
HL-93	AglR	Sucrose utilization; Maltose utilization; Trehalose utilizetion	Ga0071314_1472	Ga0071314_1478	-331	6.62	GcACTTAAaCGATTAAGTTC
HL-93	AglR	Sucrose utilization; Maltose utilization; Trehalose utilizetion	Ga0071314_1472	Ga0071314_1478	-177	5.85	GtgCTTAATCGATTAAGTTt
HL-93	AraR	Arabinose utilization	Ga0071314_0520	Ga0071314_0520	-43	5.84	TGATATgCtTATGGtTATCA
HL-93	AraR	Arabinose utilization	Ga0071314_0520	Ga0071314_0521	-145	5.84	TGATAaCCATAaGcATATCA
HL-93	AraR2	Arabinose utilization; Arabinonate utilization	Ga0071314_0516	Ga0071314_0513	-169	6.44	GTATATGTTGAACATATAa
HL-93	AraR2	Arabinose utilization; Arabinonate utilization	Ga0071314_0516	Ga0071314_0514	-179	6.44	tTATATGTTCAACATATAC
HL-93	AraR2	Arabinose utilization; Arabinonate utilization	Ga0071314_0516	Ga0071314_0519	-107	5.61	GTtTATGTTGAACAatTAa
HL-93	AraR2	Arabinose utilization; Arabinonate utilization	Ga0071314_0516	Ga0071314_2669	-91	4.65	tctTATGTTCtACATtTtC
HL-93	DgoR	Galactonate utilization	Ga0071314_1493	Ga0071314_0470	-196	6.03	cAAATGTCTGAtATTTA
HL-93	DgoR	Galactonate utilization	Ga0071314_1493	Ga0071314_1493	-53	6.59	TAAATGTCTGACATTTA
HL-93	EryR	Erythritol utilizationn	Ga0071314_2805	Ga0071314_2807	-113	5.46	CAaaTGAaCgaTTggTGATaAAtTG
HL-93	EryR	Erythritol utilizationn	Ga0071314_2805	Ga0071314_2808	-40	5.91	CATTTGATCAcTTAAcGtTCAttTt
HL-93	FruR	Fructose utilization	Ga0071314_1468	Ga0071314_0470	-124	4.98	TAGtaGAATCGAgTCAcCcA
HL-93	FruR	Fructose utilization	Ga0071314_1468	Ga0071314_1467	-65	5.84	gAGATGAcaCGATTCATCcA
HL-93	FruR	Fructose utilization	Ga0071314_1468	Ga0071314_1468	-137	5.84	TgGATGAATCGtgTCATCTc
HL-93	FruR	Fructose utilization	Ga0071314_1468	Ga0071314_1468	-105	5.33	atGcTGAATCGATTCActTt
HL-93	GguR	Glucarate utilization; Galactarate utilization	Ga0071314_0059	Ga0071314_0040	-92	4.92	ATGATGTATgACAaCta
HL-93	GguR	Galacturonate utilization; Glucuronate utilization	Ga0071314_0059	Ga0071314_0050	-83	5.25	ATGATGTATTACAaCtg
HL-93	GltR	Glucose utilization; Mannose utilization	Ga0071314_1214	Ga0071314_1216	-83	5.49	CAAtACTtTGCAGcAtTaGGa
HL-93	GltR	Glucose utilization; Mannose utilization	Ga0071314_1214	Ga0071314_1217	-110	6.01	CAAtACTATcCAttACTaGGT
HL-93	GntR	Gluconate utilization	Ga0071314_1151	Ga0071314_1147	-123	6.31	GAATGTTACCGGTAACAagg
HL-93	MtlR	Sorbitol-Mannitol utilization	Ga0071314_1159	Ga0071314_1160	-87	6.47	GATCATTTGTTCgAttgATGATC
HL-93	PtxS	2-ketogluconate utilization	Ga0071314_2405	Ga0071314_2405	-43	6.72	CctTGGGAACGTTCCCATTt
HL-93	RspR	L-gulonate utilization	Ga0071314_2417	Ga0071314_2417	-71	5.3	CatACTACCATACTAGTcAc
HL-93	XylR	Xylose utilization	Ga0071314_0527	Ga0071314_0527	-126	7.44	TTTACTTTAGGcgCTAAAATAAA
HL-93	XylR	Xylose utilization	Ga0071314_0527	Ga0071314_0528	-99	7.44	TTTATTTTAGcgCCTAAAGTAAA
1 Position of the 5' end of a regulator binding site is given relative to the translation start site.
