# Supplementary material for: Genomic Reconstruction of Carbohydrate Utilization Capacities in Microbial-Mat Derived Consortia
Source: Front Microbiol. 2017 Jul 13;8:1304. doi: 10.3389/fmicb.2017.01304 (PMC5507952; doi:10.3389/fmicb.2017.01304)
Supplement: Supplementary file 3 [file Table_3.XLSX]

## Sheet: A. CCM genes
Table S3. (A) Occurrence of central carbohydrate metabolism (CCM) genes in heterotrophic UCC organisms.
CCM pathway	Glycolysis / Gluconeogenesis + Fructose utilization																Pentose phosphate pathway (oxidative phase)			Pentose phosphate pathway (non-oxidative phase)				Entner-Duodoroff
Enzyme name	Glk	Pgi	ScrK	PfkA K00850	PfkB K16370	Fba	Fbp	TpiA	GapA	Pgk	Gpm	Eno	Pyk	PckA	PpdK	PpsA	Zwf	Pgl	Gnd	Rpi	Rpe	Tkt	Tal	Edd	Eda
Function \ UCC organism	Glucokinase	Glucose-6-phosphate isomerase	Fructokinase	6-phosphofructokinase	6-phosphofructokinase 2	Fructose-bisphosphate aldolase	Fructose-1,6-bisphosphatase	Triosephosphate isomerase	Glyceraldehyde-3-phosphate dehydrogenase A	Phosphoglycerate kinase	Phosphoglycerate mutase	Enolase	Pyruvate kinase	Phosphoenolpyruvate carboxykinase (ATP)	Pyruvate-phosphate dikinase	Phosphoenolpyruvate synthase	Glucose-6-phosphate 1-dehydrogenase	6-phosphogluconolactonase	6-phosphogluconate dehydrogenase	Ribose-5-phosphate isomerase A	Ribulose-phosphate 3-epimerase	Transketolase	Transaldolase	Phosphogluconate dehydratase	KHG/KDPG aldolase
Bacteroidetes bin01	HLUCCA01_05820	HLUCCA01_02545	HLUCCA01_06720	HLUCCA01_02550 HLUCCA01_04635	-	HLUCCA01_00345 HLUCCA01_02190 HLUCCA01_04890	HLUCCA01_02190	HLUCCA01_02260	HLUCCA01_05160	HLUCCA01_05065	HLUCCA01_07330	HLUCCA01_11805	HLUCCA01_02035	HLUCCA01_10075	HLUCCA01_00070	-	-	-	-	HLUCCA01_01965	HLUCCA01_12070	HLUCCA01_02625	HLUCCA01_07845	-	-
Algoriphagus marincola HL-49	K302DRAFT_0501 K302DRAFT_0924	K302DRAFT_1591	K302DRAFT_1334	K302DRAFT_0747 K302DRAFT_1228 K302DRAFT_2036	-	K302DRAFT_3316 K302DRAFT_0426	K302DRAFT_3316	K302DRAFT_3095	K302DRAFT_1960 K302DRAFT_1013	K302DRAFT_3615	K302DRAFT_3020	K302DRAFT_3532	K302DRAFT_0735	K302DRAFT_0932	-	K302DRAFT_3051	K302DRAFT_3047	K302DRAFT_3046	K302DRAFT_3048	K302DRAFT_2976	K302DRAFT_0856	K302DRAFT_0372 K302DRAFT_0373	K302DRAFT_0294	-	-
Halomonas sp. HL-48	CY41DRAFT_1063	CY41DRAFT_1091 CY41DRAFT_0241	CY41DRAFT_1065	CY41DRAFT_0589	-	CY41DRAFT_2543 CY41DRAFT_2082	-	CY41DRAFT_2828	CY41DRAFT_1084 CY41DRAFT_2545 CY41DRAFT_1153	CY41DRAFT_2544	CY41DRAFT_2527	CY41DRAFT_3164	CY41DRAFT_1733 CY41DRAFT_1085	CY41DRAFT_0155	-	CY41DRAFT_0853	CY41DRAFT_1073	CY41DRAFT_1072	-	CY41DRAFT_2515	CY41DRAFT_1227	CY41DRAFT_2548	CY41DRAFT_1365	CY41DRAFT_1062	CY41DRAFT_1071
Halomonas sp. HL-93	Ga0071314_1496	Ga0071314_1464 Ga0071314_2378	Ga0071314_1494	Ga0071314_2014	-	Ga0071314_3372	-	Ga0071314_3416	Ga0071314_1471 Ga0071314_3370 Ga0071314_1393	Ga0071314_3371	Ga0071314_3708	Ga0071314_2965	Ga0071314_1470 Ga0071314_0776	Ga0071314_2452	-	Ga0071314_1732	Ga0071314_1486	Ga0071314_1487	-	Ga0071314_3720	Ga0071314_1327	Ga0071314_2809 Ga0071314_3367	Ga0071314_1169 Ga0071314_2808	Ga0071314_1497	Ga0071314_1488
Aliidiomarina calidilacus HL-53	Ga0003345_0278	Ga0003345_0064	-	Ga0003345_1332	Ga0003345_1022	Ga0003345_1177 Ga0003345_1229	-	Ga0003345_1709	Ga0003345_0283 Ga0003345_1397 Ga0003345_0750 Ga0003345_1227 Ga0003345_2008	Ga0003345_1228	Ga0003345_0551	Ga0003345_2111	Ga0003345_2010	Ga0003345_0508	-	Ga0003345_1949	Ga0003345_0281	Ga0003345_0280	-	Ga0003345_1301	Ga0003345_1115	Ga0003345_1226	-	Ga0003345_0279	Ga0003345_0277
Marinobacter excellens HL-55	K417DRAFT_1518		-	K417DRAFT_2159	-	K417DRAFT_0957 K417DRAFT_0130	-	K417DRAFT_3610	K417DRAFT_0128 K417DRAFT_3306	K417DRAFT_0129	K417DRAFT_0020	K417DRAFT_0822	K417DRAFT_1520	K417DRAFT_3158	-	K417DRAFT_1572	K417DRAFT_1523	K417DRAFT_1522	-	K417DRAFT_3507	K417DRAFT_3419	K417DRAFT_0127	K417DRAFT_1606	K417DRAFT_1519	K417DRAFT_1521
Marinobacter sp. HL-58	CD01DRAFT_2979	CD01DRAFT_1161	CD01DRAFT_0211	CD01DRAFT_1506	CD01DRAFT_2854	CD01DRAFT_2226 CD01DRAFT_3638	-	CD01DRAFT_2961 CD01DRAFT_3853	CD01DRAFT_2981 CD01DRAFT_3640 CD01DRAFT_0387 CD01DRAFT_2852 CD01DRAFT_0248	CD01DRAFT_3639	CD01DRAFT_3787	CD01DRAFT_2101 CD01DRAFT_2962	CD01DRAFT_2982	CD01DRAFT_0351	-	CD01DRAFT_2843 CD01DRAFT_3037	CD01DRAFT_2985	CD01DRAFT_2984	-	CD01DRAFT_0033	CD01DRAFT_0132	CD01DRAFT_3641	CD01DRAFT_3056	CD01DRAFT_2980	CD01DRAFT_2983
Roseibaca calidilacus HL-91	Ga0058931_2298	Ga0058931_1285	Ga0058931_1560	-	Ga0071312_0248	Ga0058931_1941	Ga0058931_1321	Ga0058931_2651	Ga0058931_2383 Ga0058931_2795 Ga0058931_3271 Ga0058931_0457	Ga0058931_2506	Ga0058931_0328	Ga0058931_3193	Ga0058931_3123	Ga0058931_1071	Ga0058931_1573	-	Ga0058931_1283	Ga0058931_1284	-	Ga0058931_2671	Ga0058931_2959	Ga0058931_2102	Ga0058931_0333	Ga0058931_1353	Ga0058931_1981
Rhodobacteraceae bin07	-	HLUCCO07_02150	HLUCCO07_15170	-	-	HLUCCO07_03620 HLUCCO07_03625	-	HLUCCO07_00590	HLUCCO07_05205 HLUCCO07_11540	HLUCCO07_05575	HLUCCO07_12810	HLUCCO07_05500	HLUCCO07_08720	HLUCCO07_12605	HLUCCO07_14115	-	HLUCCO07_02140	HLUCCO07_02145	-	HLUCCO07_16810 HLUCCO07_03825	HLUCCO07_03630	HLUCCO07_05145	HLUCCO07_01315	HLUCCO07_00085	HLUCCO07_00090
Rhodobacteraceae bin08	HLUCCA08_18560	HLUCCA08_12770	HLUCCA08_05580	HLUCCA08_15950	HLUCCA08_05075	HLUCCA08_04815	HLUCCA08_11755	HLUCCA08_17730	HLUCCA08_12270 HLUCCA08_00275	HLUCCA08_04820	HLUCCA08_10980	HLUCCA08_12025	HLUCCA08_00955	HLUCCA08_13075	HLUCCA08_06290	HLUCCA08_05685	HLUCCA08_18515	HLUCCA08_18520	-	HLUCCA08_07645	HLUCCA08_15065	HLUCCA08_12255	HLUCCA08_12570	HLUCCA08_04955	HLUCCA08_04950
Rhodobacteraceae bin09	HLUCCA09_03345 HLUCCA09_14095	HLUCCA09_13175 HLUCCA09_03310	HLUCCA09_11805	-	HLUCCA09_17070	HLUCCA09_18565	HLUCCA09_07525	HLUCCA09_10710	HLUCCA09_03985 HLUCCA09_17055 HLUCCA09_20190	HLUCCA09_04630 HLUCCA09_17065	HLUCCA09_09240	HLUCCA09_02645	HLUCCA09_02995	HLUCCA09_13580	HLUCCA09_04920	HLUCCA09_17045	HLUCCA09_13185 HLUCCA09_03300	HLUCCA09_13180 HLUCCA09_03305	HLUCCA09_04180	HLUCCA09_12555	HLUCCA09_13285	HLUCCA09_02630 HLUCCA09_11425 HLUCCA09_11420	HLUCCA09_19310	HLUCCA09_18935	HLUCCA09_15245
Rhodobacteraceae bin12	HLUCCA12_07680	HLUCCA12_15205	-	-	HLUCCA12_02830	HLUCCA12_02895	HLUCCA12_06820	HLUCCA12_03925	HLUCCA12_16010 HLUCCA12_16015 HLUCCA12_03625	HLUCCA12_00765	HLUCCA12_07790	HLUCCA12_10280	HLUCCA12_10655	HLUCCA12_04685	HLUCCA12_11875	-	HLUCCA12_07390	HLUCCA12_07395	-	HLUCCA12_09070	HLUCCA12_01870	HLUCCA12_01760	HLUCCA12_03140	HLUCCA12_07470	HLUCCA12_00150
Rhodobacteraceae bin18	HLUCCO18_17555	HLUCCO18_17090	HLUCCO18_10890	-	HLUCCO18_00300	HLUCCO18_13725	HLUCCO18_10545	HLUCCO18_16255	HLUCCO18_13715 HLUCCO18_13705 HLUCCO18_11395	HLUCCO18_13720	HLUCCO18_04315	HLUCCO18_18680	HLUCCO18_09085	HLUCCO18_08730	HLUCCO18_16450	HLUCCO18_09995	HLUCCO18_17100	HLUCCO18_17095	-	HLUCCO18_03520	HLUCCO18_02290	HLUCCO18_13690	HLUCCO18_18560	-	-
Oceanicaulis bin04	-	HLUCCA04_07860	-	-	-	HLUCCA04_06125	HLUCCA04_02560	HLUCCA04_02240	HLUCCA04_06115	HLUCCA04_06120	HLUCCA04_10360	HLUCCA04_02210	-	HLUCCA04_04080	HLUCCA04_00220	-	-	-	-	HLUCCA04_07240	HLUCCA04_05755	HLUCCA04_07865	HLUCCA04_07805	-	-
Salinivirga fredricksonii HL-109	Ga0071312_3519	Ga0071312_2192	Ga0071312_1174	-	Ga0071312_0248	Ga0071312_0991	Ga0071312_2875	Ga0071312_2765	Ga0071312_0989 Ga0071312_0832	Ga0071312_0990	Ga0071312_2345	Ga0071312_1113	Ga0071312_3255	Ga0071312_1121	Ga0071312_1615	Ga0071312_2664	-	-	-	Ga0071312_3180	Ga0071312_0654	Ga0071312_0988	Ga0071312_0979	-	-
Erythrobacter sp. HL-111	Ga0071316_2806	Ga0071316_0460	-	-	-	Ga0071316_0523	Ga0071316_1955	Ga0071316_0767	Ga0071316_0519	Ga0071316_0520	Ga0071316_2059	Ga0071316_0617	Ga0071316_1833	Ga0071316_0063	Ga0071316_0643	-	Ga0071316_2808	Ga0071316_1574	-	Ga0071316_0600	Ga0071316_2259	Ga0071316_0518	Ga0071316_1186	Ga0071316_2807	Ga0071316_1429
Porphyrobacter sp. HL-46	EI34DRAFT_2162	EI34DRAFT_0230	-	-	-	EI34DRAFT_2546	EI34DRAFT_1463	EI34DRAFT_2772	EI34DRAFT_2542	EI34DRAFT_2543	EI34DRAFT_1257	EI34DRAFT_2636	EI34DRAFT_1675	EI34DRAFT_2363	EI34DRAFT_2659	-	EI34DRAFT_2158	EI34DRAFT_0767	-	EI34DRAFT_2619	EI34DRAFT_1146	EI34DRAFT_2541	EI34DRAFT_0604	EI34DRAFT_2157	EI34DRAFT_2156
CceR regulated genes are marked in blue
HexR regulated genes are marked in red

## Sheet: (B) CCM regulons
Table S3. (B) Reconstructed HexR and CceR regulons in UCC genomes for central carbon metabolism genes.
Organism	Regulator locus tag	Operon1	First gene	Site position2	Site score3	Regulator binding site4
(A) HexR regulons
Halomonas sp. HL-93	Ga0071314_0868	aceEF	Ga0071314_0714	-175	4.88	aTGTAGctTTAtTACAt
		pgi	Ga0071314_1464	-62	5.12	aTGTAGTATTttTACAt
		pyk	Ga0071314_1470	-111	5.2	aTGTAGTAAaAtTACtA
		gapA	Ga0071314_1471	-172	5.2	TaGTAaTtTTACTACAt
		zwf-pgl-eda	Ga0071314_1486	-103	5.34	TTGTAGTAAaAtTACAc
		edd-glk-DHG-scrK	Ga0071314_1497	-113	5.11	gaGTAaTAAaACTACAA
				-51	4.61	aTGTAaaATaACTACAg
		pckA	Ga0071314_2452	-168	5.49	TTGTAGTtTaACTACAA
Halomonas sp. HL-48	CY41DRAFT_1640	pckA	CY41DRAFT_0155	-170	4.89	TcGTAGTtTaACTACAA
		edd-glk-DHG-scrK	CY41DRAFT_1062	-115	4.97	ggGTAaTAAaACTACAA
				-53	4.61	aTGTAaaATaACTACAg
		zwf-pgl-eda	CY41DRAFT_1073	-101	5.34	TTGTAGTAAaAtTACAc
		gapA	CY41DRAFT_1084	-182	5.2	TaGTAaTtTTACTACAt
		pyk	CY41DRAFT_1085	-113	5.2	aTGTAGTAAaAtTACtA
		pgi	CY41DRAFT_1091	-64	5.03	aTGTAGTATTttTACAc
		aceEF	CY41DRAFT_1798	-175	4.89	aTGTAGctTTACTACAt
Marinobacter sp. HL-58	CD01DRAFT_2986	edd-glk	CD01DRAFT_2980	-121	5.46	GTAGTAAATaTA
		gap-pyk	CD01DRAFT_2981	-60	5.46	TAtATTTACTAC
		zwf-pgl-eda	CD01DRAFT_2985	-74	4.84	TAAtATTACTAC
				-140	4.57	GTAGTAAAagTA
		hexR	CD01DRAFT_2986	-88	4.57	TActTTTACTAC
				-154	4.84	GTAGTAATaTTA
		gpm	CD01DRAFT_3787	-36	4.81	tTAGTAAATTTA
		aceEF	CD01DRAFT_3828	-242	4.84	TAAAAaTACTAC
Marinobacter excellens HL-55	K417DRAFT_1524	zwf-pgl-eda	K417DRAFT_1523	-118	5.46	GTAGTAATTaTA
		hexR	K417DRAFT_1524	-91	5.46	TAtAATTACTAC
		aceEF	K417DRAFT_3635	-291	4.78	GTAGTAAAaaTA
		edd-glk	K417DRAFT_1519	-42	3.45	GaAGTAcAcTTA
		pyk	K417DRAFT_1520	-91	3.45	TAAgTgTACTtC
Aliidiomarina calidilacus HL-53	Ga0003345_0282	zwf-pgl-edd-glk-eda	Ga0003345_0281	-94	5.84	TTGTAATTAAATTACAt
		hexR-gap	Ga0003345_0282	-41	5.84	aTGTAATTTAATTACAA
		pckA	Ga0003345_0508	-51	5.5	cTGTAATaAAATTACAt
(B) CceR regulons
Roseibaca calidilacus HL-91	Ga0058931_1281	TRAP1	Ga0058931_0098	-143	4.72	attTGaTtGCGCTAACgTCa
		pckA	Ga0058931_1071	-156	4.88	GGtTGgTtGCGCTAACgGCa
		zwf-pgl-pgi	Ga0058931_1283	-34	4.85	cGtTGcTAGCGCTAACATCg
		edd	Ga0058931_1353	-67	5.01	attTGTTAGCGCTAACtGat
		mdh	Ga0058931_1357	-95	4.56	GcCTGTTtGCGCgAcCAcgg
		sdhCDAB	Ga0058931_1427	-131	4.51	cGATtTTAGCGgaAACgTgg
		prpE	Ga0058931_1477	-74	4.57	ctATGTTgaCGgTAACAGCC
		scrK	Ga0058931_1560	-84	4.84	tcgcGTTtGCGgTAACATTg
		atpHAGDC	Ga0058931_1621	-202	4.35	aGATGaTAGCGCaAgCgcgt
		fba	Ga0058931_1941	-105	4.81	GcATGgTtGCGCTAACtTCa
		eda	Ga0058931_1981	-38	5.05	acCTGTTAaCGCTAACgGCC
		tkt	Ga0058931_2102	-49	4.4	ttgcGcTAcCGCTAACAcCg
		glk	Ga0058931_2298	-53	4.79	aGgcGTTAGCGCgAACATga
		gapA2	Ga0058931_2383	-41	5.02	tcATGTTAGCGCaAACgcaa
		gapA	Ga0058931_2795	-120	4.73	cAATGgTtGCGCTAcCAaag
				-101	4.65	GcAaGaTtGCGCTAACgcCC
		TRAP2	Ga0058931_3106	-114	4.7	ttATGTTAtCGaTAACATTg
		pyk	Ga0058931_3123	-93	5.08	aGATGTTtGCGCTAACgaat
		fbp	Ga0058931_1321	-93	3.96	ttCTGTTAGCGCcccCATat
		~lysR	Ga0058931_2439	-35	4.54	cGAaGaTtGCGCaAACAcag
Rhodobacteraceae bin07	HLUCCO07_08520	atpHAGDC	HLUCCO07_16130	-258	4.69	GtCTGgTAGCGtTAACgaTt
		scrK	HLUCCO07_15170	-30	4.94	ccATGTTgGCGCTAACgaaC
		pckA	HLUCCO07_12605	-238	4.56	GttTGgTgGCGCTAACtTgg
				-218	4.74	GctTGgTtGCGCTAACtGCg
		gapA	HLUCCO07_05205	-128	4.76	GGATGTTAGCGCaAcCccCt
				-108	4.62	GcAaGTTAaCGCTAcCAcCg
		eno	HLUCCO07_05500	-111	5	GcgcGTTtGCGCaAACAcCg
		edd-eda	HLUCCO07_00085	-61	4.86	GctTGTTAGCGCTAAaAcgC
Rhodobacteraceae bin08	HLUCCO08_10600	prpE	HLUCCA08_16495	-83	4.68	ccggGTTAGCGCaAcCATgt
		fixAB	HLUCCA08_14450	-100	4.51	GttgGTTgGCGCTAACgcga
		pckA	HLUCCA08_13075	-126	4.65	cctTGcTtGCGCTAACATgg
				-106	4.87	cGATGgTtGCGCTAACtGTg
		eno	HLUCCA08_12025	-37	5.14	cACcGTTAGCGCcAACAGCC
		~lysR	HLUCCA08_12220	-41	4.72	cGgTGTTtGCGtTAACgagt
		agl-glgBCAX-pgm	HLUCCA08_08465	-56	4.72	cGATGTTAGgGCTAACAcTC
		scrK	HLUCCA08_05580	-30	4.94	ccATGTTgGCGCTAACgaaC
		rpoH	HLUCCA08_05915	-60	4.65	GGCcGgTAGCGCcAcCATat
		atpHAGDC	HLUCCA08_06110	-254	4.88	GAgTGTTtGCGCaAtCAGTC
		trap2	HLUCCA08_04895	-190	5.03	GcCTGTTgGCGCaAACAcCC
		edd-eda	HLUCCA08_04955	-92	5.11	tctTGTTAGCGCTAACgcaC
		pfk	HLUCCA08_05075	-30	5.01	cACTGTTAGCGCcAACAaga
		pyk	HLUCCA08_00955	-50	4.78	cGgcGTTAGCGgTAACtGaC
		uxaC-uxuB	HLUCCA08_01360	-53	4.6	GtgctTTAcCGCTAACAGCg
		mdh	HLUCCA08_01485	-141	4.53	GcCccTTAGCGCTAACATCC
		fbp	HLUCCA08_11755	-83	4.23	cGCcGTTAGCGCccACAGgC
		zwf-pgl-pgi	HLUCCA08_18515	-36	5.18	cGCcGTTAGCGCTAACgaCt
		fba	HLUCCA08_04815	-79	4.09	cGCcGTTAGCGCTgcCAaga
		pgk	HLUCCA08_04820	-69	4.06	GACgGTTgaCGCaAcCgcgC
		fum	HLUCCA08_13150	-88	4.09	GGATGTTAGCGgTAtaccgC
Rhodobacteraceae bin09	HLUCCO09_16930	edd	HLUCCA09_18935	-107	4.89	aACcGTTAcCGCTAcCAGCg
		bglA-glk	HLUCCA09_14100	-41	4.79	ccgcGTTAGCGCcAcCAcCC
		pckA	HLUCCA09_13580	-173	4.86	GcATGgTtGCGCTAACtGCg
				-154	4.78	GACTGaTgGCGCTAACgcTt
		zwf-pgl-pgi	HLUCCA09_13185	-89	5.15	GAgTGTTgGCGCTAACAcCC
		prpE	HLUCCA09_12870	-99	4.44	GcCcGTTAtCGCcAACcGTg
		atpHAGDC	HLUCCA09_10325	-205	4.75	GAtcGaTtGCGCTAACgGCg
		rpoH	HLUCCA09_09950	-125	4.7	atATGTTAaCGCaAACgaCa
		fbp	HLUCCA09_07525	-27	4.74	GcCctTTtGCGCTAACgGTC
		glgPBCAX-pgm	HLUCCA09_07415	-121	4.89	aAgTGTTgGCGCcAACATCg
		pyk	HLUCCA09_02995	-44	4.28	ccggtTTAcCGCTAACAcgg
Rhodobacteraceae bin12	HLUCCO12_06420	gapA2	HLUCCA12_16010	-37	4.81	cttTGTTAGCGtaAACAcCC
		gapA	HLUCCA12_16015	-176	4.77	GGCaGTTAGCGCaAtCAGaC
				-145	4.84	ccAgGTTtGCGCTAACgcCt
		sdhCDAB	HLUCCA12_08640	-187	4.36	tGCTGaTAcCGCaAtCATgt
		mdh	HLUCCA12_08665	-115	4.91	GcATGgTAGCGgTAACAcgC
		edd	HLUCCA12_07470	-61	4.75	aAgcGTTAGCGCTAtCtGaC
		pckA	HLUCCA12_04685	-178	4.69	cGCaGTTtGCGgTAACAaTt
				-158	4.83	GtCTGgTtGCGCTAACtGgC
		glk	HLUCCA12_07680	-28	4.28	cGAaGgTgGCGCaAcCAcag
Rhodobacteraceae bin18	HLUCCO18_02495	zwf-pgl-pgi	HLUCCO18_17100	-37	5.22	cGCaGTTAGCGCTAACATgC
		trap1	HLUCCO18_16235	-207	4.88	GtCcGTTAGCGCaAACcTgC
		trap2	HLUCCO18_14705	-205	4.45	GGAgGaTAGCGCTAcCgaCC
		gapA	HLUCCO18_13705	-137	5.03	GGATGTTAGCGCaAACtGga
				-118	4.87	aAtTGTTttCGCTAACATgC
		gapA2	HLUCCO18_13715	-68	5.19	GGCTGTTAGCGgTAACATgt
		pgk	HLUCCO18_13720	-36	4.5	atATGgTgGCGCcAACgTga
		fba	HLUCCO18_13725	-95	4.82	GACTGTTtGCGCcAcCATTa
		pyk	HLUCCO18_09085	-83	4.34	GGATGTgAGCGgTAACATCg
		pckA	HLUCCO18_08730	-146	4.82	cGATGgTtGCGCTAACtGCa
		fbp	HLUCCO18_10545	-91	4.08	ccATGTTAGCGCcgcCAGCg
1Divergently located adjacent operons that share HexR-site(s) in the same promoter region are boxed.
2 Position of the 5' end of a regulator binding site is given relative to the translation start site.
3 Weaker sites with scores that are 10% less than the threshold are underlined.
4 Tandem sites are boxed.
