# Supplementary material for: Genomic Reconstruction of Carbohydrate Utilization Capacities in Microbial-Mat Derived Consortia
Source: Front Microbiol. 2017 Jul 13;8:1304. doi: 10.3389/fmicb.2017.01304 (PMC5507952; doi:10.3389/fmicb.2017.01304)
Supplement: Supplementary file 4 [file Table_4.XLSX]

## Sheet: Growth phenotypes
Table S4. Consistency between the predicted and experimentally determined growth phenotypes of four UCC members.
UCC isolate	Halomonas sp. HL-48				Halomonas sp. HL-93				R. calidilacus HL-91				Marinobacter sp. HL-58
Carbon source	Predicted	API50	Growth curve	Consistency	Predicted	API50	Growth curve	Consistency	Predicted	API50	Growth curve	Consistency	Predicted	API50	Growth curve	Consistency
Hexoses
D-fructose	+	+	NA	yes	+	+	NA	yes	-	+	NA	no	+	+	+	yes
L-fucose	-	-	NA	yes	+	+	NA	yes	-	-	NA	yes	-	-	NA	yes
D-galactose	+	+	+	yes	+	+	+	yes	-	-	NA	yes	-	-	NA	yes
D-glucose	+	+	+	yes	+	+	+	yes	+	+	NA	yes	+	+	+	yes
D-mannose	-	-	NA	yes	+	+	NA	yes	-	+	NA	no	-	-	NA	yes
GlcNAc	-	-	NA	yes	-	-	NA	yes	+	+	+	yes	-	-	NA	yes
L-rhamnose	-	-	NA	yes	-	-	NA	yes	-	-	NA	yes	-	-	NA	yes
L-sorbose	-	-	NA	yes	-	-	NA	yes	-	-	NA	yes	-	-	NA	yes
D-tagatose	-	-	NA	yes	-	-	NA	yes	-	-	NA	yes	-	-	NA	yes
Pentoses
D-ribose	-	-	NA	yes	-	-	NA	yes	-	-	NA	yes	-	-	NA	yes
L-arabinose	+	+	+	yes	+	-	+	yes	-	-	NA	yes	-	-	NA	yes
D-xylose	+	+	+	yes	+	-	+	yes	-	-	NA	yes	-	-	NA	yes
Disaccharides
Cellobiose	-	-	NA	yes	-	-	NA	yes	+	+	NA	yes	-	-	NA	yes
Gentiobiose	-	-	NA	yes	-	-	NA	yes	-	-	NA	yes	-	-	NA	yes
Lactose	-	-	NA	yes	-	-	NA	yes	-	-	NA	yes	-	-	NA	yes
Maltose	+	+	+	yes	+	+	+	yes	+	+	NA	yes	+	+	NA	yes
Melezitose	-	-	NA	yes	-	-	NA	yes	-	-	NA	yes	-	-	NA	yes
Melibiose	-	-	NA	yes	-	-	NA	yes	-	-	NA	yes	-	-	NA	yes
Sucrose	+	+	+	yes	+	+	+	yes	+	+	+	yes	+	+	+	yes
Trehalose	+	+	+	yes	+	+	+	yes	+	+	+	yes	+	+	+	yes
Sugar acids
D-glucuronate	-	NA	-	yes	+	NA	+	yes	-	NA	NA	NA	-	NA	NA	NA
D-galacturonate	-	NA	-	yes	+	NA	+	yes	-	NA	NA	NA	-	NA	NA	NA
D-gluconate	+	+	NA	yes	+	+	NA	yes	-	-	NA	yes	-	-	NA	yes
Sugar alcohols
D-arabitol	+	+	NA	yes	+	+	NA	yes	-	-	NA	yes	-	-	NA	yes
D-mannitol	+	+	NA	yes	+	+	NA	yes	-	-	NA	yes	-	-	NA	yes
D-sorbitol	+	+	+	yes	+	-	+	yes	-	-	NA	yes	-	-	NA	yes
D-xylitol	-	-	NA	yes	-	-	NA	yes	-	-	NA	yes	-	-	NA	yes
Inositol	-	-	-	yes	+	+	+	yes	-	-	NA	yes	-	-	NA	yes
D-erythritol	-	-	-	yes	+	+	+	yes	-	-	NA	yes	-	-	NA	yes
Glycerol	+	+	+	yes	+	+	+	yes	+	+	+	yes	+	+	+	yes
Consistent phenotypes				27				27				23				25
Not consistent phenotypes				0				0				2				0
Not tested				0				0				2				2
Columns:
'Predicted' – The ability of UCC isolates to grow on a panel of sugars substrates was predicted based on the presence (+) or
absence (-) of the respective reconstructed pathways in their genomes.
'API50' – growth phenotypes as determined by API50 assay: '+', 'positive growth; '-', no growth; 'NA', not tested.
'Growth curve' – phenotypes measured using growth curves in defined media: '+', 'positive growth; '-', no growth; 'NA', not tested.
“Consistency” – consistency between the predicted and experimentally determined growth phenotypes.
GlcNAc, N-acetylglucosamine
